# Supplementary material for: A distributed subcortical circuit linked to instrumental information-seeking about threat
Source: Proc Natl Acad Sci U S A. 2025 Jan 15;122(3):e2410955121. doi: 10.1073/pnas.2410955121 (PMC11761969; doi:10.1073/pnas.2410955121)
Supplement: Supplementary file 2 — Dataset S01 (CSV) [file pnas.2410955121.sd01.csv]

block	Participant	post_block_stress_rating	post_block_excitement_rating	predatorSpeed	directions_to_check
0	125	30	57	slow	4
1	125	57	61	fast	2
2	125	56	57	slow	2
3	125	67	59	fast	2
4	125	46	64	slow	3
5	125	59	64	medium	4
6	125	60	64	medium	3
7	125	59	65	fast	4
8	125	55	64	medium	3
9	125	45	59	slow	4
10	125	60	60	medium	2
11	125	59	63	medium	4
12	125	58	69	fast	1
13	125	49	59	slow	2
14	125	58	75	fast	3
15	125	62	76	fast	2
16	125	55	54	medium	1
17	125	54	59	medium	2
18	125	55	61	fast	3
19	125	56	66	medium	2
20	125	62	67	fast	4
21	125	47	59	slow	3
22	125	58	65	fast	1
23	125	58	60	slow	1
24	125	55	63	slow	4
25	125	54	59	slow	1
26	125	58	70	medium	1
0	121	25	51	slow	4
1	121	56	58	fast	2
2	121	39	56	slow	2
3	121	65	65	fast	2
4	121	30	50	slow	3
5	121	43	56	medium	4
6	121	50	50	medium	3
7	121	67	69	fast	4
8	121	68	65	medium	3
9	121	58	58	slow	4
10	121	50	39	medium	2
11	121	29	19	medium	4
12	121	76	62	fast	1
13	121	29	39	slow	2
14	121	58	69	fast	3
15	121	43	45	fast	2
16	121	37	44	medium	1
17	121	32	37	medium	2
18	121	73	73	fast	3
19	121	45	57	medium	2
20	121	67	71	fast	4
21	121	27	32	slow	3
22	121	45	57	fast	1
23	121	14	34	slow	1
24	121	39	54	slow	4
25	121	43	60	slow	1
26	121	34	62	medium	1
0	204			slow	4
1	204			fast	2
2	204	41	54	slow	1
3	204	42	57	medium	1
4	204	55	58	fast	2
5	204	55	58	slow	4
6	204	55	58	fast	2
7	204	54	58	fast	1
8	204	54	60	medium	2
9	204	60	55	slow	3
10	204	52	56	medium	2
11	204	58	51	slow	4
12	204	54	56	slow	2
13	204	50	55	slow	3
14	204	54	58	medium	4
15	204	55	58	medium	3
16	204	55	59	medium	4
17	204	54	54	slow	2
18	204	46	54	medium	1
19	204	58	66	fast	4
20	204	54	58	medium	3
21	204	59	64	fast	3
22	204	53	59	fast	1
23	204	43	54	slow	1
24	204	59	63	fast	3
25	204	63	64	fast	4
26	204	54	58	medium	2
0	214	62	72	slow	4
1	214	58	73	fast	2
2	214	64	79	slow	3
3	214	56	77	slow	1
4	214	56	76	medium	3
5	214	61	82	slow	2
6	214	66	85	fast	3
7	214	59	84	fast	1
8	214	66	87	medium	3
9	214	63	78	fast	4
10	214	59	83	slow	4
11	214	62	81	fast	4
12	214	64	87	fast	3
13	214	59	85	slow	2
14	214	62	82	medium	1
15	214	60	80	medium	2
16	214	54	78	medium	2
17	214	51	87	slow	4
18	214	56	86	medium	1
19	214	60	79	slow	3
20	214	65	90	fast	2
21	214	62	88	medium	4
22	214	53	82	fast	1
23	214	60	86	slow	1
24	214	66	86	fast	2
25	214	68	92	medium	2
26	214	65	97	medium	4
0	232	12	41	slow	4
1	232	52	60	fast	2
2	232	56	53	slow	3
3	232	34	56	slow	1
4	232	65	39	medium	3
5	232	21	59	slow	2
6	232	65	67	fast	3
7	232	62	72	fast	1
8	232	67	54	medium	3
9	232	68	77	fast	4
10	232	18	55	slow	4
11	232	72	84	fast	4
12	232	51	58	fast	3
13	232	19	75	slow	2
14	232	55	41	medium	1
15	232	50	62	medium	2
16	232	22	68	medium	2
17	232	22	70	slow	4
18	232	58	31	medium	1
19	232	26	35	slow	3
20	232	37	59	fast	2
21	232	35	79	medium	4
22	232	16	26	fast	1
23	232	11	9	slow	1
24	232	45	61	fast	2
25	232	41	43	medium	2
26	232	57	72	medium	4
0	109	50	50	slow	4
1	109	50	60	fast	2
2	109	51	63	slow	2
3	109	58	55	fast	2
4	109	50	64	slow	3
5	109	60	60	medium	4
6	109	63	61	medium	3
7	109	59	66	fast	4
8	109	57	56	medium	3
9	109	57	56	slow	4
10	109	56	56	medium	2
11	109	50	50	medium	4
12	109	42	50	fast	1
13	109	53	64	slow	2
14	109	66	58	fast	3
15	109	44	56	fast	2
16	109	60	56	medium	1
17	109	50	50	medium	2
18	109	50	56	fast	3
19	109	44	55	medium	2
20	109	61	55	fast	4
21	109	56	61	slow	3
22	109	61	50	fast	1
23	109	45	44	slow	1
24	109	50	50	slow	4
25	109	44	44	slow	1
26	109	53	44	medium	1
0	111	62	65	slow	4
1	111	65	63	fast	2
2	111	66	55	slow	2
3	111	66	62	fast	2
4	111	31	37	slow	3
5	111	37	60	medium	4
6	111	62	63	medium	3
7	111	70	68	fast	4
8	111	33	64	medium	3
9	111	26	61	slow	4
10	111	69	71	medium	2
11	111	21	23	medium	4
12	111	80	63	fast	1
13	111	24	89	slow	2
14	111	76	70	fast	3
15	111	59	59	fast	2
16	111	82	66	medium	1
17	111	29	20	medium	2
18	111	70	75	fast	3
19	111	32	66	medium	2
20	111	67	33	fast	4
21	111	20	82	slow	3
22	111	28	28	fast	1
23	111	28	68	slow	1
24	111	30	75	slow	4
25	111	8	80	slow	1
26	111	26	81	medium	1
0	218	56	57	slow	4
1	218	50	57	fast	2
2	218	50	50	slow	3
3	218	50	50	slow	1
4	218	50	50	medium	3
5	218	64	57	slow	2
6	218	85	43	fast	3
7	218	50	50	fast	1
8	218	55	57	medium	3
9	218	57	58	fast	4
10	218	60	55	slow	4
11	218	63	61	fast	4
12	218	69	58	fast	3
13	218	56	56	slow	2
14	218	57	56	medium	1
15	218	57	45	medium	2
16	218	61	53	medium	2
17	218	56	56	slow	4
18	218	72	34	medium	1
19	218	56	57	slow	3
20	218	60	57	fast	2
21	218	50	56	medium	4
22	218	57	56	fast	1
23	218	58	55	slow	1
24	218	70	58	fast	2
25	218	50	50	medium	2
26	218	60	55	medium	4
0	228	43	61	slow	4
1	228	55	59	fast	2
2	228	58	57	slow	3
3	228	9	41	slow	1
4	228	44	58	medium	3
5	228	35	59	slow	2
6	228	59	61	fast	3
7	228	43	61	fast	1
8	228	36	37	medium	3
9	228	69	71	fast	4
10	228	34	38	slow	4
11	228	64	63	fast	4
12	228	62	66	fast	3
13	228	33	37	slow	2
14	228	26	37	medium	1
15	228	40	43	medium	2
16	228	40	56	medium	2
17	228	41	40	slow	4
18	228	42	43	medium	1
19	228	35	42	slow	3
20	228	55	56	fast	2
21	228	38	64	medium	4
22	228	66	75	fast	1
23	228	36	65	slow	1
24	228	40	40	fast	2
25	228	25	32	medium	2
26	228	63	77	medium	4
0	119	73	78	slow	4
1	119	66	75	fast	2
2	119	73	72	slow	1
3	119	88	72	fast	3
4	119	73	72	slow	4
5	119	71	74	medium	2
6	119	80	88	fast	4
7	119	73	77	fast	4
8	119	63	62	medium	1
9	119	65	77	slow	2
10	119	69	78	slow	1
11	119	67	76	medium	2
12	119	70	77	slow	2
13	119	52	74	medium	2
14	119	48	60	slow	3
15	119	58	64	medium	3
16	119	83	97	medium	1
17	119	91	95	medium	4
18	119	91	67	fast	3
19	119	60	76	slow	4
20	119	62	74	slow	3
21	119	75	82	fast	1
22	119	67	77	fast	1
23	119	75	81	fast	2
24	119	73	89	medium	3
25	119	54	59	medium	4
26	119	66	69	fast	2
0	117	27	56	slow	4
1	117	61	69	fast	2
2	117	50	58	slow	2
3	117	72	78	fast	2
4	117	32	67	slow	3
5	117	72	64	medium	4
6	117	75	62	medium	3
7	117	80	76	fast	4
8	117	75	66	medium	3
9	117	37	66	slow	4
10	117	63	70	medium	2
11	117	82	57	medium	4
12	117	27	30	fast	1
13	117	62	67	slow	2
14	117	79	67	fast	3
15	117	71	70	fast	2
16	117	31	59	medium	1
17	117	62	68	medium	2
18	117	56	41	fast	3
19	117	61	41	medium	2
20	117	74	74	fast	4
21	117	26	64	slow	3
22	117	54	60	fast	1
23	117	29	23	slow	1
24	117	28	65	slow	4
25	117	19	29	slow	1
26	117	27	34	medium	1
0	212	54	55	slow	4
1	212	60	61	fast	2
2	212	61	59	slow	1
3	212	55	55	medium	1
4	212	62	61	fast	2
5	212	57	56	slow	4
6	212	60	63	fast	2
7	212	56	60	fast	1
8	212	61	62	medium	2
9	212	59	64	slow	3
10	212	60	60	medium	2
11	212	60	60	slow	4
12	212	55	58	slow	2
13	212	56	55	slow	3
14	212	59	60	medium	4
15	212	59	60	medium	3
16	212	59	63	medium	4
17	212	55	55	slow	2
18	212	56	54	medium	1
19	212	70	68	fast	4
20	212	50	61	medium	3
21	212	59	60	fast	3
22	212	55	63	fast	1
23	212	55	56	slow	1
24	212	58	57	fast	3
25	212	73	66	fast	4
26	212	65	65	medium	2
0	222	56	56	slow	4
1	222	79	39	fast	2
2	222	75	54	fast	1
3	222	57	66	medium	1
4	222	39	50	slow	1
5	222	34	57	slow	3
6	222	83	59	fast	4
7	222	66	69	medium	4
8	222	69	70	medium	2
9	222	33	60	slow	4
10	222	39	57	slow	2
11	222	33	56	slow	2
12	222	59	50	medium	3
13	222	77	25	fast	2
14	222	57	61	medium	2
15	222	56	67	medium	1
16	222	40	68	slow	4
17	222	58	59	slow	3
18	222	84	41	fast	2
19	222	61	77	medium	2
20	222	61	70	medium	3
21	222	38	57	slow	1
22	222	59	76	medium	4
23	222	71	41	fast	1
24	222	74	50	fast	3
25	222	80	38	fast	4
26	222	85	61	fast	3
0	105			slow	4
1	105			fast	2
2	105	11	61	slow	2
3	105	65	71	fast	2
4	105	28	58	slow	3
5	105	59	63	medium	4
6	105	28	50	medium	3
7	105	82	79	fast	4
8	105	39	60	medium	3
9	105	22	23	slow	4
10	105	19	37	medium	2
11	105	42	56	medium	4
12	105	63	31	fast	1
13	105	4	19	slow	2
14	105	79	81	fast	3
15	105	58	67	fast	2
16	105	1	14	medium	1
17	105	19	55	medium	2
18	105	66	70	fast	3
19	105	17	22	medium	2
20	105	87	83	fast	4
21	105	2	13	slow	3
22	105	66	25	fast	1
23	105	1	1	slow	1
24	105	62	42	slow	4
25	105	1	1	slow	1
26	105	31	56	medium	1
0	224	60	40	slow	4
1	224	67	55	fast	2
2	224	29	59	slow	1
3	224	27	70	medium	1
4	224	41	59	fast	2
5	224	28	75	slow	4
6	224	64	64	fast	2
7	224	35	67	fast	1
8	224	39	68	medium	2
9	224	37	75	slow	3
10	224	31	68	medium	2
11	224	31	25	slow	4
12	224	25	59	slow	2
13	224	40	34	slow	3
14	224	40	68	medium	4
15	224	40	41	medium	3
16	224	38	70	medium	4
17	224	24	61	slow	2
18	224	19	63	medium	1
19	224	66	61	fast	4
20	224	36	56	medium	3
21	224	83	70	fast	3
22	224	27	66	fast	1
23	224	11	65	slow	1
24	224	68	63	fast	3
25	224	63	44	fast	4
26	224	54	64	medium	2
0	127	46	81	slow	4
1	127	89	66	fast	2
2	127	74	68	fast	4
3	127	58	64	fast	3
4	127	67	90	slow	1
5	127	62	70	slow	2
6	127	82	58	slow	4
7	127	66	71	medium	1
8	127	60	66	fast	2
9	127	44	68	medium	2
10	127	67	75	slow	2
11	127	32	61	medium	4
12	127	38	61	medium	3
13	127	60	65	slow	4
14	127	33	44	slow	1
15	127	70	83	fast	3
16	127	38	59	medium	2
17	127	37	38	medium	2
18	127	78	37	fast	4
19	127	67	5	medium	1
20	127	34	74	slow	3
21	127	86	63	fast	2
22	127	58	76	slow	3
23	127	75	34	fast	1
24	127	39	62	fast	1
25	127	28	63	medium	4
26	127	74	67	medium	3
0	129	18	24	slow	4
1	129	27	35	fast	2
2	129	16	21	slow	1
3	129	35	39	fast	3
4	129	38	50	slow	4
5	129	35	33	medium	2
6	129	66	41	fast	4
7	129	35	39	fast	4
8	129	39	60	medium	1
9	129	33	38	slow	2
10	129	27	43	slow	1
11	129	31	59	medium	2
12	129	24	33	slow	2
13	129	33	35	medium	2
14	129	27	38	slow	3
15	129	33	57	medium	3
16	129	55	53	medium	1
17	129	54	54	medium	4
18	129	63	54	fast	3
19	129	37	41	slow	4
20	129	40	60	slow	3
21	129	47	54	fast	1
22	129	35	44	fast	1
23	129	54	60	fast	2
24	129	31	60	medium	3
25	129	68	33	medium	4
26	129	40	63	fast	2
0	216	26	55	slow	4
1	216	56	65	fast	2
2	216	15	43	slow	1
3	216	44	57	medium	1
4	216	60	65	fast	2
5	216	35	50	slow	4
6	216	60	60	fast	2
7	216	42	38	fast	1
8	216	55	57	medium	2
9	216	46	57	slow	3
10	216	44	44	medium	2
11	216	12	18	slow	4
12	216	40	54	slow	2
13	216	44	55	slow	3
14	216	44	56	medium	4
15	216	64	60	medium	3
16	216	56	57	medium	4
17	216	17	40	slow	2
18	216	31	46	medium	1
19	216	61	59	fast	4
20	216	56	58	medium	3
21	216	62	60	fast	3
22	216	55	45	fast	1
23	216	15	59	slow	1
24	216	56	55	fast	3
25	216	60	60	fast	4
26	216	44	55	medium	2
0	103			slow	4
1	103			fast	2
2	103	1	21	slow	3
3	103	16	28	slow	1
4	103	34	61	medium	3
5	103	29	60	slow	2
6	103	66	59	fast	3
7	103	58	41	fast	1
8	103	29	63	medium	3
9	103	63	73	fast	4
10	103	37	34	slow	4
11	103	66	75	fast	4
12	103	57	65	fast	3
13	103	32	70	slow	2
14	103	64	65	medium	1
15	103	28	65	medium	2
16	103	72	74	medium	2
17	103	27	68	slow	4
18	103	13	60	medium	1
19	103	74	84	slow	3
20	103	68	80	fast	2
21	103	67	81	medium	4
22	103	87	67	fast	1
23	103	25	39	slow	1
24	103	68	63	fast	2
25	103	63	29	medium	2
26	103	38	75	medium	4
0	131	17	28	slow	4
1	131	50	62	fast	2
2	131	38	37	slow	1
3	131	65	68	fast	3
4	131	62	75	slow	4
5	131	64	59	medium	2
6	131	61	70	fast	4
7	131	60	40	fast	4
8	131	32	58	medium	1
9	131	34	64	slow	2
10	131	39	70	slow	1
11	131	67	63	medium	2
12	131	39	64	slow	2
13	131	59	60	medium	2
14	131	36	73	slow	3
15	131	61	63	medium	3
16	131	58	71	medium	1
17	131	70	65	medium	4
18	131	72	61	fast	3
19	131	57	65	slow	4
20	131	44	67	slow	3
21	131	50	64	fast	1
22	131	43	59	fast	1
23	131	59	70	fast	2
24	131	59	72	medium	3
25	131	65	58	medium	4
26	131	57	76	fast	2
0	123	44	56	slow	4
1	123	75	70	fast	2
2	123	24	16	slow	1
3	123	82	80	fast	3
4	123	42	41	slow	4
5	123	58	44	medium	2
6	123	44	58	fast	4
7	123	68	75	fast	4
8	123	25	35	medium	1
9	123	41	56	slow	2
10	123	22	30	slow	1
11	123	16	34	medium	2
12	123	31	28	slow	2
13	123	43	41	medium	2
14	123	40	63	slow	3
15	123	41	38	medium	3
16	123	59	61	medium	1
17	123	35	32	medium	4
18	123	65	61	fast	3
19	123	28	39	slow	4
20	123	15	27	slow	3
21	123	63	78	fast	1
22	123	72	77	fast	1
23	123	60	66	fast	2
24	123	37	41	medium	3
25	123	34	33	medium	4
26	123	27	30	fast	2
0	230	1	60	slow	4
1	230	7	66	fast	2
2	230	14	65	slow	1
3	230	74	81	medium	1
4	230	84	82	fast	2
5	230	50	75	slow	4
6	230	59	74	fast	2
7	230	68	80	fast	1
8	230	82	87	medium	2
9	230	65	71	slow	3
10	230	79	75	medium	2
11	230	62	56	slow	4
12	230	59	59	slow	2
13	230	37	55	slow	3
14	230	45	61	medium	4
15	230	58	55	medium	3
16	230	65	73	medium	4
17	230	36	44	slow	2
18	230	34	37	medium	1
19	230	82	61	fast	4
20	230	27	41	medium	3
21	230	74	71	fast	3
22	230	51	39	fast	1
23	230	31	29	slow	1
24	230	60	61	fast	3
25	230	65	64	fast	4
26	230	59	72	medium	2
0	208	40	55	slow	4
1	208	59	60	fast	2
2	208	40	38	slow	3
3	208	39	55	slow	1
4	208	45	59	medium	3
5	208	46	46	slow	2
6	208	66	65	fast	3
7	208	62	58	fast	1
8	208	54	63	medium	3
9	208	66	58	fast	4
10	208	39	55	slow	4
11	208	61	67	fast	4
12	208	46	57	fast	3
13	208	40	65	slow	2
14	208	36	39	medium	1
15	208	36	50	medium	2
16	208	44	55	medium	2
17	208	56	55	slow	4
18	208	69	36	medium	1
19	208	38	60	slow	3
20	208	66	56	fast	2
21	208	45	65	medium	4
22	208	72	39	fast	1
23	208	37	54	slow	1
24	208	44	45	fast	2
25	208	63	38	medium	2
26	208	57	56	medium	4
