# Supplementary material for: A distributed subcortical circuit linked to instrumental information-seeking about threat
Source: Proc Natl Acad Sci U S A. 2025 Jan 15;122(3):e2410955121. doi: 10.1073/pnas.2410955121 (PMC11761969; doi:10.1073/pnas.2410955121)
Supplement: Supplementary file 3 — Dataset S02 (CSV) [file pnas.2410955121.sd02.csv]

ParticipantID	ROI	Cope number	Phase	Action	Regressor	Value
103	DRN	1	post-PD	Switch to check	Constant	0.2298
103	DRN	2	post-PD	Switch to check	Time since last check	0.3826
103	DRN	3	post-PD	Switch to check	Proximity	0.2873
103	DRN	4	post-PD	Switch to check	Reward	0.8362
103	DRN	5	post-PD	Switch to forage	Constant	0.3
103	DRN	6	post-PD	Switch to forage	Time since last check	0.1781
103	DRN	7	post-PD	Switch to forage	Proximity	0.4714
103	DRN	8	post-PD	Switch to forage	Reward	-0.1198
103	DRN	9	post-PD	Hide	Constant	-1.0388
103	DRN	10	post-PD	Hide	Time since last check	0.2564
103	DRN	11	post-PD	Hide	Proximity	0.2583
103	DRN	12	post-PD	Hide	Reward	-0.1604
103	DRN	14	pre-PD	Switch to check (successful)	Threat level (time pressure or proximity)	-0.1946
103	DRN	15	pre-PD	Switch to check	Reward	0.0734
103	DRN	16	pre-PD	Switch to check	TimePressure	0.7134
103	DRN	18	pre-PD	Switch to forage	Reward	-0.4437
103	DRN	19	pre-PD	Switch to forage	TimePressure	-0.3977
103	DRN	20	pre-PD	Switch to check	Constant	-0.3936
103	DRN	21	pre-PD	Switch to forage	Constant	0.1502
103	DRN	70	pre-PD_plus_post-PD	Switch to forage	Reward	-0.3235
103	DRN	73	post-PD	Switch to check	Threat level (time pressure or proximity)	-0.1978
103	DRN	74	pre-PD_plus_post-PD	Switch to check	Threat level (time pressure or proximity)	-0.2704
103	DRN	63	pre-PD	Switch to forage_minus_Switch to check	Reward	-0.3082
103	HB	1	post-PD	Switch to check	Constant	0.4891
103	HB	2	post-PD	Switch to check	Time since last check	-0.6264
103	HB	3	post-PD	Switch to check	Proximity	0.5779
103	HB	4	post-PD	Switch to check	Reward	0.4432
103	HB	5	post-PD	Switch to forage	Constant	-0.0943
103	HB	6	post-PD	Switch to forage	Time since last check	-0.9027
103	HB	7	post-PD	Switch to forage	Proximity	0.2324
103	HB	8	post-PD	Switch to forage	Reward	0.0614
103	HB	9	post-PD	Hide	Constant	-0.9978
103	HB	10	post-PD	Hide	Time since last check	0.1907
103	HB	11	post-PD	Hide	Proximity	0.0591
103	HB	12	post-PD	Hide	Reward	0.2564
103	HB	14	pre-PD	Switch to check (successful)	Threat level (time pressure or proximity)	1.2832
103	HB	15	pre-PD	Switch to check	Reward	0.0791
103	HB	16	pre-PD	Switch to check	TimePressure	0.4804
103	HB	18	pre-PD	Switch to forage	Reward	-0.3457
103	HB	19	pre-PD	Switch to forage	TimePressure	0.2701
103	HB	20	pre-PD	Switch to check	Constant	0.017
103	HB	21	pre-PD	Switch to forage	Constant	-0.6394
103	HB	70	pre-PD_plus_post-PD	Switch to forage	Reward	-0.122
103	HB	73	post-PD	Switch to check	Threat level (time pressure or proximity)	-0.1558
103	HB	74	pre-PD_plus_post-PD	Switch to check	Threat level (time pressure or proximity)	0.428
103	HB	63	pre-PD	Switch to forage_minus_Switch to check	Reward	-0.2527
103	VTA	1	post-PD	Switch to check	Constant	-0.1257
103	VTA	2	post-PD	Switch to check	Time since last check	0.9516
103	VTA	3	post-PD	Switch to check	Proximity	-0.3785
103	VTA	4	post-PD	Switch to check	Reward	0.1907
103	VTA	5	post-PD	Switch to forage	Constant	0.2996
103	VTA	6	post-PD	Switch to forage	Time since last check	-0.3696
103	VTA	7	post-PD	Switch to forage	Proximity	0.7322
103	VTA	8	post-PD	Switch to forage	Reward	0.2383
103	VTA	9	post-PD	Hide	Constant	1.2865
103	VTA	10	post-PD	Hide	Time since last check	-0.7212
103	VTA	11	post-PD	Hide	Proximity	-0.8146
103	VTA	12	post-PD	Hide	Reward	-0.6311
103	VTA	14	pre-PD	Switch to check (successful)	Threat level (time pressure or proximity)	-0.2346
103	VTA	15	pre-PD	Switch to check	Reward	-0.1557
103	VTA	16	pre-PD	Switch to check	TimePressure	0.1075
103	VTA	18	pre-PD	Switch to forage	Reward	-0.3795
103	VTA	19	pre-PD	Switch to forage	TimePressure	-0.5371
103	VTA	20	pre-PD	Switch to check	Constant	0.0483
103	VTA	21	pre-PD	Switch to forage	Constant	-0.2348
103	VTA	70	pre-PD_plus_post-PD	Switch to forage	Reward	0.0081
103	VTA	73	post-PD	Switch to check	Threat level (time pressure or proximity)	0.7462
103	VTA	74	pre-PD_plus_post-PD	Switch to check	Threat level (time pressure or proximity)	0.5885
103	VTA	63	pre-PD	Switch to forage_minus_Switch to check	Reward	-0.1069
103	SN	1	post-PD	Switch to check	Constant	-0.0584
103	SN	2	post-PD	Switch to check	Time since last check	0.1457
103	SN	3	post-PD	Switch to check	Proximity	0.1309
103	SN	4	post-PD	Switch to check	Reward	0.543
103	SN	5	post-PD	Switch to forage	Constant	0.0793
103	SN	6	post-PD	Switch to forage	Time since last check	-0.7195
103	SN	7	post-PD	Switch to forage	Proximity	0.5284
103	SN	8	post-PD	Switch to forage	Reward	0.1108
103	SN	9	post-PD	Hide	Constant	-0.4675
103	SN	10	post-PD	Hide	Time since last check	0.0268
103	SN	11	post-PD	Hide	Proximity	-0.0441
103	SN	12	post-PD	Hide	Reward	-0.4534
103	SN	14	pre-PD	Switch to check (successful)	Threat level (time pressure or proximity)	0.1179
103	SN	15	pre-PD	Switch to check	Reward	0.1723
103	SN	16	pre-PD	Switch to check	TimePressure	0.1029
103	SN	18	pre-PD	Switch to forage	Reward	-0.2977
103	SN	19	pre-PD	Switch to forage	TimePressure	-0.0532
103	SN	20	pre-PD	Switch to check	Constant	-0.1647
103	SN	21	pre-PD	Switch to forage	Constant	-0.4881
103	SN	70	pre-PD_plus_post-PD	Switch to forage	Reward	-0.0567
103	SN	73	post-PD	Switch to check	Threat level (time pressure or proximity)	0.3762
103	SN	74	pre-PD_plus_post-PD	Switch to check	Threat level (time pressure or proximity)	0.4025
103	SN	63	pre-PD	Switch to forage_minus_Switch to check	Reward	-0.2892
103	ACC	1	post-PD	Switch to check	Constant	0.686
103	ACC	2	post-PD	Switch to check	Time since last check	-0.8997
103	ACC	3	post-PD	Switch to check	Proximity	0.5996
103	ACC	4	post-PD	Switch to check	Reward	-0.1
103	ACC	5	post-PD	Switch to forage	Constant	-0.8441
103	ACC	6	post-PD	Switch to forage	Time since last check	-0.6625
103	ACC	7	post-PD	Switch to forage	Proximity	1.1643
103	ACC	8	post-PD	Switch to forage	Reward	1.1892
103	ACC	9	post-PD	Hide	Constant	1.4065
103	ACC	10	post-PD	Hide	Time since last check	-0.5195
103	ACC	11	post-PD	Hide	Proximity	0.3734
103	ACC	12	post-PD	Hide	Reward	1.0842
103	ACC	14	pre-PD	Switch to check (successful)	Threat level (time pressure or proximity)	-0.204
103	ACC	15	pre-PD	Switch to check	Reward	-0.7242
103	ACC	16	pre-PD	Switch to check	TimePressure	1.3421
103	ACC	18	pre-PD	Switch to forage	Reward	0.386
103	ACC	19	pre-PD	Switch to forage	TimePressure	0.3795
103	ACC	20	pre-PD	Switch to check	Constant	0.1274
103	ACC	21	pre-PD	Switch to forage	Constant	-1.1247
103	ACC	70	pre-PD_plus_post-PD	Switch to forage	Reward	1.18
103	ACC	73	post-PD	Switch to check	Threat level (time pressure or proximity)	-1.2047
103	ACC	74	pre-PD_plus_post-PD	Switch to check	Threat level (time pressure or proximity)	-1.2098
103	ACC	63	pre-PD	Switch to forage_minus_Switch to check	Reward	0.7257
103	AI	1	post-PD	Switch to check	Constant	2.2054
103	AI	2	post-PD	Switch to check	Time since last check	-0.2303
103	AI	3	post-PD	Switch to check	Proximity	0.7084
103	AI	4	post-PD	Switch to check	Reward	0.2765
103	AI	5	post-PD	Switch to forage	Constant	-1.3827
103	AI	6	post-PD	Switch to forage	Time since last check	-0.3283
103	AI	7	post-PD	Switch to forage	Proximity	0.8797
103	AI	8	post-PD	Switch to forage	Reward	0.0546
103	AI	9	post-PD	Hide	Constant	-0.471
103	AI	10	post-PD	Hide	Time since last check	-0.2223
103	AI	11	post-PD	Hide	Proximity	-0.6295
103	AI	12	post-PD	Hide	Reward	1.0546
103	AI	14	pre-PD	Switch to check (successful)	Threat level (time pressure or proximity)	0.125
103	AI	15	pre-PD	Switch to check	Reward	0.043
103	AI	16	pre-PD	Switch to check	TimePressure	2.0468
103	AI	18	pre-PD	Switch to forage	Reward	0.7449
103	AI	19	pre-PD	Switch to forage	TimePressure	-0.8553
103	AI	20	pre-PD	Switch to check	Constant	0.4183
103	AI	21	pre-PD	Switch to forage	Constant	-1.9273
103	AI	70	pre-PD_plus_post-PD	Switch to forage	Reward	0.419
103	AI	73	post-PD	Switch to check	Threat level (time pressure or proximity)	-0.474
103	AI	74	pre-PD_plus_post-PD	Switch to check	Threat level (time pressure or proximity)	-0.3846
103	AI	63	pre-PD	Switch to forage_minus_Switch to check	Reward	0.3954
103	Striatum	1	post-PD	Switch to check	Constant	-0.5931
103	Striatum	2	post-PD	Switch to check	Time since last check	0.0655
103	Striatum	3	post-PD	Switch to check	Proximity	-0.1854
103	Striatum	4	post-PD	Switch to check	Reward	-0.123
103	Striatum	5	post-PD	Switch to forage	Constant	-0.7193
103	Striatum	6	post-PD	Switch to forage	Time since last check	-0.8866
103	Striatum	7	post-PD	Switch to forage	Proximity	0.6985
103	Striatum	8	post-PD	Switch to forage	Reward	0.0315
103	Striatum	9	post-PD	Hide	Constant	-0.3438
103	Striatum	10	post-PD	Hide	Time since last check	-0.2924
103	Striatum	11	post-PD	Hide	Proximity	-0.1767
103	Striatum	12	post-PD	Hide	Reward	-0.4191
103	Striatum	14	pre-PD	Switch to check (successful)	Threat level (time pressure or proximity)	0.1974
103	Striatum	15	pre-PD	Switch to check	Reward	-0.0497
103	Striatum	16	pre-PD	Switch to check	TimePressure	-0.2026
103	Striatum	18	pre-PD	Switch to forage	Reward	0.9813
103	Striatum	19	pre-PD	Switch to forage	TimePressure	-0.6818
103	Striatum	20	pre-PD	Switch to check	Constant	0.179
103	Striatum	21	pre-PD	Switch to forage	Constant	-1.1992
103	Striatum	70	pre-PD_plus_post-PD	Switch to forage	Reward	0.5153
103	Striatum	73	post-PD	Switch to check	Threat level (time pressure or proximity)	0.3278
103	Striatum	74	pre-PD_plus_post-PD	Switch to check	Threat level (time pressure or proximity)	0.3936
103	Striatum	63	pre-PD	Switch to forage_minus_Switch to check	Reward	0.5911
103	PAG	1	post-PD	Switch to check	Constant	-0.2047
103	PAG	2	post-PD	Switch to check	Time since last check	-0.7414
103	PAG	3	post-PD	Switch to check	Proximity	0.3487
103	PAG	4	post-PD	Switch to check	Reward	-0.7648
103	PAG	5	post-PD	Switch to forage	Constant	-1.0859
103	PAG	6	post-PD	Switch to forage	Time since last check	-0.6606
103	PAG	7	post-PD	Switch to forage	Proximity	1.1455
103	PAG	8	post-PD	Switch to forage	Reward	1.1004
103	PAG	9	post-PD	Hide	Constant	-0.2071
103	PAG	10	post-PD	Hide	Time since last check	-0.0813
103	PAG	11	post-PD	Hide	Proximity	0.7367
103	PAG	12	post-PD	Hide	Reward	0.884
103	PAG	14	pre-PD	Switch to check (successful)	Threat level (time pressure or proximity)	-0.2204
103	PAG	15	pre-PD	Switch to check	Reward	-0.0897
103	PAG	16	pre-PD	Switch to check	TimePressure	0.3179
103	PAG	18	pre-PD	Switch to forage	Reward	0.3586
103	PAG	19	pre-PD	Switch to forage	TimePressure	0.2742
103	PAG	20	pre-PD	Switch to check	Constant	-0.4211
103	PAG	21	pre-PD	Switch to forage	Constant	-1.4773
103	PAG	70	pre-PD_plus_post-PD	Switch to forage	Reward	1.0872
103	PAG	73	post-PD	Switch to check	Threat level (time pressure or proximity)	-0.5435
103	PAG	74	pre-PD_plus_post-PD	Switch to check	Threat level (time pressure or proximity)	-0.6014
103	PAG	63	pre-PD	Switch to forage_minus_Switch to check	Reward	0.2691
103	SC	1	post-PD	Switch to check	Constant	0.8012
103	SC	2	post-PD	Switch to check	Time since last check	-0.6033
103	SC	3	post-PD	Switch to check	Proximity	0.5993
103	SC	4	post-PD	Switch to check	Reward	-0.5684
103	SC	5	post-PD	Switch to forage	Constant	-0.3647
103	SC	6	post-PD	Switch to forage	Time since last check	0.4801
103	SC	7	post-PD	Switch to forage	Proximity	-0.0076
103	SC	8	post-PD	Switch to forage	Reward	1.0725
103	SC	9	post-PD	Hide	Constant	-1.2879
103	SC	10	post-PD	Hide	Time since last check	-0.3774
103	SC	11	post-PD	Hide	Proximity	0.8983
103	SC	12	post-PD	Hide	Reward	0.8281
103	SC	14	pre-PD	Switch to check (successful)	Threat level (time pressure or proximity)	0.3613
103	SC	15	pre-PD	Switch to check	Reward	-0.3331
103	SC	16	pre-PD	Switch to check	TimePressure	0.5326
103	SC	18	pre-PD	Switch to forage	Reward	1.0901
103	SC	19	pre-PD	Switch to forage	TimePressure	0.131
103	SC	20	pre-PD	Switch to check	Constant	0.9149
103	SC	21	pre-PD	Switch to forage	Constant	-0.0218
103	SC	70	pre-PD_plus_post-PD	Switch to forage	Reward	1.4364
103	SC	73	post-PD	Switch to check	Threat level (time pressure or proximity)	-0.3871
103	SC	74	pre-PD_plus_post-PD	Switch to check	Threat level (time pressure or proximity)	-0.1992
103	SC	63	pre-PD	Switch to forage_minus_Switch to check	Reward	0.856
103	Pulvinar	1	post-PD	Switch to check	Constant	0.3707
103	Pulvinar	2	post-PD	Switch to check	Time since last check	0.0129
103	Pulvinar	3	post-PD	Switch to check	Proximity	0.2677
103	Pulvinar	4	post-PD	Switch to check	Reward	0.3016
103	Pulvinar	5	post-PD	Switch to forage	Constant	0.3797
103	Pulvinar	6	post-PD	Switch to forage	Time since last check	-0.2426
103	Pulvinar	7	post-PD	Switch to forage	Proximity	0.1123
103	Pulvinar	8	post-PD	Switch to forage	Reward	0.0179
103	Pulvinar	9	post-PD	Hide	Constant	-0.3036
103	Pulvinar	10	post-PD	Hide	Time since last check	-0.0083
103	Pulvinar	11	post-PD	Hide	Proximity	0.3393
103	Pulvinar	12	post-PD	Hide	Reward	-0.1081
103	Pulvinar	14	pre-PD	Switch to check (successful)	Threat level (time pressure or proximity)	0.1322
103	Pulvinar	15	pre-PD	Switch to check	Reward	-0.282
103	Pulvinar	16	pre-PD	Switch to check	TimePressure	0.0486
103	Pulvinar	18	pre-PD	Switch to forage	Reward	-0.3305
103	Pulvinar	19	pre-PD	Switch to forage	TimePressure	-0.2113
103	Pulvinar	20	pre-PD	Switch to check	Constant	0.0723
103	Pulvinar	21	pre-PD	Switch to forage	Constant	0.4485
103	Pulvinar	70	pre-PD_plus_post-PD	Switch to forage	Reward	-0.1502
103	Pulvinar	73	post-PD	Switch to check	Threat level (time pressure or proximity)	0.151
103	Pulvinar	74	pre-PD_plus_post-PD	Switch to check	Threat level (time pressure or proximity)	0.1993
103	Pulvinar	63	pre-PD	Switch to forage_minus_Switch to check	Reward	0.0095
103	Precentral gyrus	1	post-PD	Switch to check	Constant	0.4061
103	Precentral gyrus	2	post-PD	Switch to check	Time since last check	0.0343
103	Precentral gyrus	3	post-PD	Switch to check	Proximity	0.7345
103	Precentral gyrus	4	post-PD	Switch to check	Reward	0.8468
103	Precentral gyrus	5	post-PD	Switch to forage	Constant	-0.0559
103	Precentral gyrus	6	post-PD	Switch to forage	Time since last check	1.0565
103	Precentral gyrus	7	post-PD	Switch to forage	Proximity	0.1552
103	Precentral gyrus	8	post-PD	Switch to forage	Reward	-0.325
103	Precentral gyrus	9	post-PD	Hide	Constant	-2.8802
103	Precentral gyrus	10	post-PD	Hide	Time since last check	1.3384
103	Precentral gyrus	11	post-PD	Hide	Proximity	1.3359
103	Precentral gyrus	12	post-PD	Hide	Reward	-0.2939
103	Precentral gyrus	14	pre-PD	Switch to check (successful)	Threat level (time pressure or proximity)	-0.2923
103	Precentral gyrus	15	pre-PD	Switch to check	Reward	0.5993
103	Precentral gyrus	16	pre-PD	Switch to check	TimePressure	-0.497
103	Precentral gyrus	18	pre-PD	Switch to forage	Reward	0.8358
103	Precentral gyrus	19	pre-PD	Switch to forage	TimePressure	-0.0685
103	Precentral gyrus	20	pre-PD	Switch to check	Constant	0.8574
103	Precentral gyrus	21	pre-PD	Switch to forage	Constant	0.9998
103	Precentral gyrus	70	pre-PD_plus_post-PD	Switch to forage	Reward	0.1486
103	Precentral gyrus	73	post-PD	Switch to check	Threat level (time pressure or proximity)	-0.5652
103	Precentral gyrus	74	pre-PD_plus_post-PD	Switch to check	Threat level (time pressure or proximity)	-0.6558
103	Precentral gyrus	63	pre-PD	Switch to forage_minus_Switch to check	Reward	0.0587
105	DRN	1	post-PD	Switch to check	Constant	-0.0612
105	DRN	2	post-PD	Switch to check	Time since last check	0.4987
105	DRN	3	post-PD	Switch to check	Proximity	-0.2787
105	DRN	4	post-PD	Switch to check	Reward	0.6206
105	DRN	5	post-PD	Switch to forage	Constant	-0.3101
105	DRN	6	post-PD	Switch to forage	Time since last check	0.1942
105	DRN	7	post-PD	Switch to forage	Proximity	0.5623
105	DRN	8	post-PD	Switch to forage	Reward	-0.1482
105	DRN	9	post-PD	Hide	Constant	-0.7833
105	DRN	10	post-PD	Hide	Time since last check	-0.7438
105	DRN	11	post-PD	Hide	Proximity	0.1102
105	DRN	12	post-PD	Hide	Reward	0.049
105	DRN	14	pre-PD	Switch to check (successful)	Threat level (time pressure or proximity)	-0.0762
105	DRN	15	pre-PD	Switch to check	Reward	0.4316
105	DRN	16	pre-PD	Switch to check	TimePressure	-0.3555
105	DRN	18	pre-PD	Switch to forage	Reward	0.1744
105	DRN	19	pre-PD	Switch to forage	TimePressure	0.9261
105	DRN	20	pre-PD	Switch to check	Constant	0.1688
105	DRN	21	pre-PD	Switch to forage	Constant	0.1194
105	DRN	70	pre-PD_plus_post-PD	Switch to forage	Reward	-0.0304
105	DRN	73	post-PD	Switch to check	Threat level (time pressure or proximity)	0.1726
105	DRN	74	pre-PD_plus_post-PD	Switch to check	Threat level (time pressure or proximity)	0.0965
105	DRN	63	pre-PD	Switch to forage_minus_Switch to check	Reward	-0.238
105	HB	1	post-PD	Switch to check	Constant	0.3025
105	HB	2	post-PD	Switch to check	Time since last check	-0.6028
105	HB	3	post-PD	Switch to check	Proximity	0.7176
105	HB	4	post-PD	Switch to check	Reward	-0.3745
105	HB	5	post-PD	Switch to forage	Constant	0.0398
105	HB	6	post-PD	Switch to forage	Time since last check	0.2338
105	HB	7	post-PD	Switch to forage	Proximity	0.1869
105	HB	8	post-PD	Switch to forage	Reward	0.0139
105	HB	9	post-PD	Hide	Constant	-0.0549
105	HB	10	post-PD	Hide	Time since last check	0.444
105	HB	11	post-PD	Hide	Proximity	0.71
105	HB	12	post-PD	Hide	Reward	0.1501
105	HB	14	pre-PD	Switch to check (successful)	Threat level (time pressure or proximity)	0.4291
105	HB	15	pre-PD	Switch to check	Reward	-0.35
105	HB	16	pre-PD	Switch to check	TimePressure	0.9228
105	HB	18	pre-PD	Switch to forage	Reward	0.2657
105	HB	19	pre-PD	Switch to forage	TimePressure	0.3943
105	HB	20	pre-PD	Switch to check	Constant	0.5242
105	HB	21	pre-PD	Switch to forage	Constant	0.61
105	HB	70	pre-PD_plus_post-PD	Switch to forage	Reward	0.1503
105	HB	73	post-PD	Switch to check	Threat level (time pressure or proximity)	-0.8968
105	HB	74	pre-PD_plus_post-PD	Switch to check	Threat level (time pressure or proximity)	-0.4796
105	HB	63	pre-PD	Switch to forage_minus_Switch to check	Reward	0.4033
105	VTA	1	post-PD	Switch to check	Constant	-0.3918
105	VTA	2	post-PD	Switch to check	Time since last check	-0.2505
105	VTA	3	post-PD	Switch to check	Proximity	0.7445
105	VTA	4	post-PD	Switch to check	Reward	-0.0859
105	VTA	5	post-PD	Switch to forage	Constant	-0.3971
105	VTA	6	post-PD	Switch to forage	Time since last check	-0.7648
105	VTA	7	post-PD	Switch to forage	Proximity	0.8283
105	VTA	8	post-PD	Switch to forage	Reward	-0.311
105	VTA	9	post-PD	Hide	Constant	-0.2354
105	VTA	10	post-PD	Hide	Time since last check	0.7339
105	VTA	11	post-PD	Hide	Proximity	0.1301
105	VTA	12	post-PD	Hide	Reward	0.7433
105	VTA	14	pre-PD	Switch to check (successful)	Threat level (time pressure or proximity)	0.5952
105	VTA	15	pre-PD	Switch to check	Reward	-0.6774
105	VTA	16	pre-PD	Switch to check	TimePressure	0.6776
105	VTA	18	pre-PD	Switch to forage	Reward	0.0712
105	VTA	19	pre-PD	Switch to forage	TimePressure	0.7196
105	VTA	20	pre-PD	Switch to check	Constant	1.0412
105	VTA	21	pre-PD	Switch to forage	Constant	-0.0807
105	VTA	70	pre-PD_plus_post-PD	Switch to forage	Reward	-0.2165
105	VTA	73	post-PD	Switch to check	Threat level (time pressure or proximity)	-0.641
105	VTA	74	pre-PD_plus_post-PD	Switch to check	Threat level (time pressure or proximity)	-0.1641
105	VTA	63	pre-PD	Switch to forage_minus_Switch to check	Reward	0.5515
105	SN	1	post-PD	Switch to check	Constant	0.4165
105	SN	2	post-PD	Switch to check	Time since last check	-0.0453
105	SN	3	post-PD	Switch to check	Proximity	0.5329
105	SN	4	post-PD	Switch to check	Reward	-0.2318
105	SN	5	post-PD	Switch to forage	Constant	-0.1888
105	SN	6	post-PD	Switch to forage	Time since last check	-0.4412
105	SN	7	post-PD	Switch to forage	Proximity	0.6247
105	SN	8	post-PD	Switch to forage	Reward	-0.014
105	SN	9	post-PD	Hide	Constant	-0.6558
105	SN	10	post-PD	Hide	Time since last check	0.4825
105	SN	11	post-PD	Hide	Proximity	0.1394
105	SN	12	post-PD	Hide	Reward	0.4578
105	SN	14	pre-PD	Switch to check (successful)	Threat level (time pressure or proximity)	0.4348
105	SN	15	pre-PD	Switch to check	Reward	-0.0985
105	SN	16	pre-PD	Switch to check	TimePressure	0.4809
105	SN	18	pre-PD	Switch to forage	Reward	0.176
105	SN	19	pre-PD	Switch to forage	TimePressure	1.2377
105	SN	20	pre-PD	Switch to check	Constant	0.4515
105	SN	21	pre-PD	Switch to forage	Constant	-0.095
105	SN	70	pre-PD_plus_post-PD	Switch to forage	Reward	0.08
105	SN	73	post-PD	Switch to check	Threat level (time pressure or proximity)	-0.3619
105	SN	74	pre-PD_plus_post-PD	Switch to check	Threat level (time pressure or proximity)	-0.0323
105	SN	63	pre-PD	Switch to forage_minus_Switch to check	Reward	0.1665
105	ACC	1	post-PD	Switch to check	Constant	1.3026
105	ACC	2	post-PD	Switch to check	Time since last check	-0.0529
105	ACC	3	post-PD	Switch to check	Proximity	0.7053
105	ACC	4	post-PD	Switch to check	Reward	-0.1838
105	ACC	5	post-PD	Switch to forage	Constant	0.0565
105	ACC	6	post-PD	Switch to forage	Time since last check	0.1873
105	ACC	7	post-PD	Switch to forage	Proximity	1.5737
105	ACC	8	post-PD	Switch to forage	Reward	-0.0601
105	ACC	9	post-PD	Hide	Constant	-1.5552
105	ACC	10	post-PD	Hide	Time since last check	-0.1744
105	ACC	11	post-PD	Hide	Proximity	0.0222
105	ACC	12	post-PD	Hide	Reward	-0.0654
105	ACC	14	pre-PD	Switch to check (successful)	Threat level (time pressure or proximity)	0.6208
105	ACC	15	pre-PD	Switch to check	Reward	-0.0401
105	ACC	16	pre-PD	Switch to check	TimePressure	1.9583
105	ACC	18	pre-PD	Switch to forage	Reward	0.0649
105	ACC	19	pre-PD	Switch to forage	TimePressure	0.1611
105	ACC	20	pre-PD	Switch to check	Constant	0.4138
105	ACC	21	pre-PD	Switch to forage	Constant	-0.081
105	ACC	70	pre-PD_plus_post-PD	Switch to forage	Reward	-0.0151
105	ACC	73	post-PD	Switch to check	Threat level (time pressure or proximity)	-0.0866
105	ACC	74	pre-PD_plus_post-PD	Switch to check	Threat level (time pressure or proximity)	0.3049
105	ACC	63	pre-PD	Switch to forage_minus_Switch to check	Reward	0.0646
105	AI	1	post-PD	Switch to check	Constant	2.0131
105	AI	2	post-PD	Switch to check	Time since last check	0.6615
105	AI	3	post-PD	Switch to check	Proximity	0.296
105	AI	4	post-PD	Switch to check	Reward	-0.7293
105	AI	5	post-PD	Switch to forage	Constant	-1.294
105	AI	6	post-PD	Switch to forage	Time since last check	0.0831
105	AI	7	post-PD	Switch to forage	Proximity	1.4676
105	AI	8	post-PD	Switch to forage	Reward	-0.2384
105	AI	9	post-PD	Hide	Constant	1.0646
105	AI	10	post-PD	Hide	Time since last check	1.1616
105	AI	11	post-PD	Hide	Proximity	-0.4764
105	AI	12	post-PD	Hide	Reward	-0.0323
105	AI	14	pre-PD	Switch to check (successful)	Threat level (time pressure or proximity)	0.0738
105	AI	15	pre-PD	Switch to check	Reward	0.4701
105	AI	16	pre-PD	Switch to check	TimePressure	2.2416
105	AI	18	pre-PD	Switch to forage	Reward	-0.5773
105	AI	19	pre-PD	Switch to forage	TimePressure	1.6273
105	AI	20	pre-PD	Switch to check	Constant	0.5329
105	AI	21	pre-PD	Switch to forage	Constant	-1.0122
105	AI	70	pre-PD_plus_post-PD	Switch to forage	Reward	-0.4972
105	AI	73	post-PD	Switch to check	Threat level (time pressure or proximity)	-0.2373
105	AI	74	pre-PD_plus_post-PD	Switch to check	Threat level (time pressure or proximity)	-0.1516
105	AI	63	pre-PD	Switch to forage_minus_Switch to check	Reward	-0.6601
105	Striatum	1	post-PD	Switch to check	Constant	0.5308
105	Striatum	2	post-PD	Switch to check	Time since last check	-0.4031
105	Striatum	3	post-PD	Switch to check	Proximity	0.9945
105	Striatum	4	post-PD	Switch to check	Reward	-0.1871
105	Striatum	5	post-PD	Switch to forage	Constant	-0.6639
105	Striatum	6	post-PD	Switch to forage	Time since last check	0.0625
105	Striatum	7	post-PD	Switch to forage	Proximity	0.0917
105	Striatum	8	post-PD	Switch to forage	Reward	0.6502
105	Striatum	9	post-PD	Hide	Constant	-0.4457
105	Striatum	10	post-PD	Hide	Time since last check	0.7537
105	Striatum	11	post-PD	Hide	Proximity	-0.0339
105	Striatum	12	post-PD	Hide	Reward	-0.1694
105	Striatum	14	pre-PD	Switch to check (successful)	Threat level (time pressure or proximity)	0.4397
105	Striatum	15	pre-PD	Switch to check	Reward	-0.0652
105	Striatum	16	pre-PD	Switch to check	TimePressure	1.3763
105	Striatum	18	pre-PD	Switch to forage	Reward	0.4365
105	Striatum	19	pre-PD	Switch to forage	TimePressure	-0.5073
105	Striatum	20	pre-PD	Switch to check	Constant	0.6639
105	Striatum	21	pre-PD	Switch to forage	Constant	0.0426
105	Striatum	70	pre-PD_plus_post-PD	Switch to forage	Reward	0.7586
105	Striatum	73	post-PD	Switch to check	Threat level (time pressure or proximity)	-0.3503
105	Striatum	74	pre-PD_plus_post-PD	Switch to check	Threat level (time pressure or proximity)	-0.0225
105	Striatum	63	pre-PD	Switch to forage_minus_Switch to check	Reward	0.2781
105	PAG	1	post-PD	Switch to check	Constant	0.1938
105	PAG	2	post-PD	Switch to check	Time since last check	0.053
105	PAG	3	post-PD	Switch to check	Proximity	-0.3864
105	PAG	4	post-PD	Switch to check	Reward	0.7374
105	PAG	5	post-PD	Switch to forage	Constant	-0.2248
105	PAG	6	post-PD	Switch to forage	Time since last check	0.7758
105	PAG	7	post-PD	Switch to forage	Proximity	1.0476
105	PAG	8	post-PD	Switch to forage	Reward	-0.8643
105	PAG	9	post-PD	Hide	Constant	-0.4721
105	PAG	10	post-PD	Hide	Time since last check	-0.3097
105	PAG	11	post-PD	Hide	Proximity	-0.6608
105	PAG	12	post-PD	Hide	Reward	0.0544
105	PAG	14	pre-PD	Switch to check (successful)	Threat level (time pressure or proximity)	-0.5431
105	PAG	15	pre-PD	Switch to check	Reward	0.8302
105	PAG	16	pre-PD	Switch to check	TimePressure	-0.1573
105	PAG	18	pre-PD	Switch to forage	Reward	-0.0041
105	PAG	19	pre-PD	Switch to forage	TimePressure	1.4842
105	PAG	20	pre-PD	Switch to check	Constant	-0.1078
105	PAG	21	pre-PD	Switch to forage	Constant	0.7661
105	PAG	70	pre-PD_plus_post-PD	Switch to forage	Reward	-0.7085
105	PAG	73	post-PD	Switch to check	Threat level (time pressure or proximity)	0.8891
105	PAG	74	pre-PD_plus_post-PD	Switch to check	Threat level (time pressure or proximity)	0.4057
105	PAG	63	pre-PD	Switch to forage_minus_Switch to check	Reward	-0.634
105	SC	1	post-PD	Switch to check	Constant	0.8738
105	SC	2	post-PD	Switch to check	Time since last check	0.8034
105	SC	3	post-PD	Switch to check	Proximity	-0.0913
105	SC	4	post-PD	Switch to check	Reward	0.2453
105	SC	5	post-PD	Switch to forage	Constant	-0.5972
105	SC	6	post-PD	Switch to forage	Time since last check	0.3865
105	SC	7	post-PD	Switch to forage	Proximity	0.9381
105	SC	8	post-PD	Switch to forage	Reward	0.2342
105	SC	9	post-PD	Hide	Constant	-2.072
105	SC	10	post-PD	Hide	Time since last check	0.3117
105	SC	11	post-PD	Hide	Proximity	-0.1647
105	SC	12	post-PD	Hide	Reward	-0.2381
105	SC	14	pre-PD	Switch to check (successful)	Threat level (time pressure or proximity)	-0.0321
105	SC	15	pre-PD	Switch to check	Reward	0.6476
105	SC	16	pre-PD	Switch to check	TimePressure	0.314
105	SC	18	pre-PD	Switch to forage	Reward	0.2304
105	SC	19	pre-PD	Switch to forage	TimePressure	1.6622
105	SC	20	pre-PD	Switch to check	Constant	0.5589
105	SC	21	pre-PD	Switch to forage	Constant	-0.5732
105	SC	70	pre-PD_plus_post-PD	Switch to forage	Reward	0.3117
105	SC	73	post-PD	Switch to check	Threat level (time pressure or proximity)	-0.3079
105	SC	74	pre-PD_plus_post-PD	Switch to check	Threat level (time pressure or proximity)	-0.2745
105	SC	63	pre-PD	Switch to forage_minus_Switch to check	Reward	-0.3722
105	Pulvinar	1	post-PD	Switch to check	Constant	0.1954
105	Pulvinar	2	post-PD	Switch to check	Time since last check	-0.4028
105	Pulvinar	3	post-PD	Switch to check	Proximity	0.2102
105	Pulvinar	4	post-PD	Switch to check	Reward	-0.3293
105	Pulvinar	5	post-PD	Switch to forage	Constant	0.0592
105	Pulvinar	6	post-PD	Switch to forage	Time since last check	0.2268
105	Pulvinar	7	post-PD	Switch to forage	Proximity	0.1813
105	Pulvinar	8	post-PD	Switch to forage	Reward	-0.0823
105	Pulvinar	9	post-PD	Hide	Constant	-0.7678
105	Pulvinar	10	post-PD	Hide	Time since last check	-0.0952
105	Pulvinar	11	post-PD	Hide	Proximity	0.6254
105	Pulvinar	12	post-PD	Hide	Reward	0.0426
105	Pulvinar	14	pre-PD	Switch to check (successful)	Threat level (time pressure or proximity)	-0.0014
105	Pulvinar	15	pre-PD	Switch to check	Reward	0.0688
105	Pulvinar	16	pre-PD	Switch to check	TimePressure	0.5589
105	Pulvinar	18	pre-PD	Switch to forage	Reward	-0.0748
105	Pulvinar	19	pre-PD	Switch to forage	TimePressure	0.7646
105	Pulvinar	20	pre-PD	Switch to check	Constant	0.2476
105	Pulvinar	21	pre-PD	Switch to forage	Constant	0.9615
105	Pulvinar	70	pre-PD_plus_post-PD	Switch to forage	Reward	-0.1062
105	Pulvinar	73	post-PD	Switch to check	Threat level (time pressure or proximity)	-0.035
105	Pulvinar	74	pre-PD_plus_post-PD	Switch to check	Threat level (time pressure or proximity)	-0.0297
105	Pulvinar	63	pre-PD	Switch to forage_minus_Switch to check	Reward	-0.091
105	Precentral gyrus	1	post-PD	Switch to check	Constant	-0.1847
105	Precentral gyrus	2	post-PD	Switch to check	Time since last check	0.402
105	Precentral gyrus	3	post-PD	Switch to check	Proximity	-0.2963
105	Precentral gyrus	4	post-PD	Switch to check	Reward	-0.5489
105	Precentral gyrus	5	post-PD	Switch to forage	Constant	0.3694
105	Precentral gyrus	6	post-PD	Switch to forage	Time since last check	-0.0299
105	Precentral gyrus	7	post-PD	Switch to forage	Proximity	0.0739
105	Precentral gyrus	8	post-PD	Switch to forage	Reward	0.2849
105	Precentral gyrus	9	post-PD	Hide	Constant	-3.1665
105	Precentral gyrus	10	post-PD	Hide	Time since last check	-0.669
105	Precentral gyrus	11	post-PD	Hide	Proximity	2.0644
105	Precentral gyrus	12	post-PD	Hide	Reward	-0.4802
105	Precentral gyrus	14	pre-PD	Switch to check (successful)	Threat level (time pressure or proximity)	-0.6521
105	Precentral gyrus	15	pre-PD	Switch to check	Reward	-0.111
105	Precentral gyrus	16	pre-PD	Switch to check	TimePressure	0.8751
105	Precentral gyrus	18	pre-PD	Switch to forage	Reward	0.8256
105	Precentral gyrus	19	pre-PD	Switch to forage	TimePressure	1.2104
105	Precentral gyrus	20	pre-PD	Switch to check	Constant	0.0532
105	Precentral gyrus	21	pre-PD	Switch to forage	Constant	1.2954
105	Precentral gyrus	70	pre-PD_plus_post-PD	Switch to forage	Reward	0.6656
105	Precentral gyrus	73	post-PD	Switch to check	Threat level (time pressure or proximity)	-0.3568
105	Precentral gyrus	74	pre-PD_plus_post-PD	Switch to check	Threat level (time pressure or proximity)	-0.6906
105	Precentral gyrus	63	pre-PD	Switch to forage_minus_Switch to check	Reward	0.5155
109	DRN	1	post-PD	Switch to check	Constant	0.369
109	DRN	2	post-PD	Switch to check	Time since last check	-0.3591
109	DRN	3	post-PD	Switch to check	Proximity	-0.1331
109	DRN	4	post-PD	Switch to check	Reward	-0.336
109	DRN	5	post-PD	Switch to forage	Constant	-0.8945
109	DRN	6	post-PD	Switch to forage	Time since last check	0.0303
109	DRN	7	post-PD	Switch to forage	Proximity	0.4509
109	DRN	8	post-PD	Switch to forage	Reward	0.365
109	DRN	9	post-PD	Hide	Constant	0.06
109	DRN	10	post-PD	Hide	Time since last check	0.197
109	DRN	11	post-PD	Hide	Proximity	0.2466
109	DRN	12	post-PD	Hide	Reward	-0.3526
109	DRN	14	pre-PD	Switch to check (successful)	Threat level (time pressure or proximity)	0.3291
109	DRN	15	pre-PD	Switch to check	Reward	0.3409
109	DRN	16	pre-PD	Switch to check	TimePressure	0.2852
109	DRN	18	pre-PD	Switch to forage	Reward	0.0623
109	DRN	19	pre-PD	Switch to forage	TimePressure	0.3577
109	DRN	20	pre-PD	Switch to check	Constant	-0.0219
109	DRN	21	pre-PD	Switch to forage	Constant	-0.7753
109	DRN	70	pre-PD_plus_post-PD	Switch to forage	Reward	0.3085
109	DRN	73	post-PD	Switch to check	Threat level (time pressure or proximity)	0.0208
109	DRN	74	pre-PD_plus_post-PD	Switch to check	Threat level (time pressure or proximity)	0.2709
109	DRN	63	pre-PD	Switch to forage_minus_Switch to check	Reward	-0.2151
109	HB	1	post-PD	Switch to check	Constant	0.161
109	HB	2	post-PD	Switch to check	Time since last check	0.0481
109	HB	3	post-PD	Switch to check	Proximity	0.5989
109	HB	4	post-PD	Switch to check	Reward	-0.2652
109	HB	5	post-PD	Switch to forage	Constant	-0.547
109	HB	6	post-PD	Switch to forage	Time since last check	0.0033
109	HB	7	post-PD	Switch to forage	Proximity	0.5963
109	HB	8	post-PD	Switch to forage	Reward	0.4782
109	HB	9	post-PD	Hide	Constant	0.1853
109	HB	10	post-PD	Hide	Time since last check	0.0541
109	HB	11	post-PD	Hide	Proximity	-0.0147
109	HB	12	post-PD	Hide	Reward	-0.1254
109	HB	14	pre-PD	Switch to check (successful)	Threat level (time pressure or proximity)	-0.4592
109	HB	15	pre-PD	Switch to check	Reward	-0.2054
109	HB	16	pre-PD	Switch to check	TimePressure	0.8499
109	HB	18	pre-PD	Switch to forage	Reward	0.2388
109	HB	19	pre-PD	Switch to forage	TimePressure	0.1939
109	HB	20	pre-PD	Switch to check	Constant	0.0107
109	HB	21	pre-PD	Switch to forage	Constant	-0.8322
109	HB	70	pre-PD_plus_post-PD	Switch to forage	Reward	0.4999
109	HB	73	post-PD	Switch to check	Threat level (time pressure or proximity)	-0.4213
109	HB	74	pre-PD_plus_post-PD	Switch to check	Threat level (time pressure or proximity)	-0.6203
109	HB	63	pre-PD	Switch to forage_minus_Switch to check	Reward	0.2783
109	VTA	1	post-PD	Switch to check	Constant	0.2374
109	VTA	2	post-PD	Switch to check	Time since last check	0.0107
109	VTA	3	post-PD	Switch to check	Proximity	0.2873
109	VTA	4	post-PD	Switch to check	Reward	-0.3418
109	VTA	5	post-PD	Switch to forage	Constant	-0.6813
109	VTA	6	post-PD	Switch to forage	Time since last check	0.294
109	VTA	7	post-PD	Switch to forage	Proximity	0.2758
109	VTA	8	post-PD	Switch to forage	Reward	0.299
109	VTA	9	post-PD	Hide	Constant	0.557
109	VTA	10	post-PD	Hide	Time since last check	0.073
109	VTA	11	post-PD	Hide	Proximity	-1.1618
109	VTA	12	post-PD	Hide	Reward	-0.1982
109	VTA	14	pre-PD	Switch to check (successful)	Threat level (time pressure or proximity)	-0.0073
109	VTA	15	pre-PD	Switch to check	Reward	0.0645
109	VTA	16	pre-PD	Switch to check	TimePressure	0.1123
109	VTA	18	pre-PD	Switch to forage	Reward	-0.8985
109	VTA	19	pre-PD	Switch to forage	TimePressure	-0.065
109	VTA	20	pre-PD	Switch to check	Constant	-0.0837
109	VTA	21	pre-PD	Switch to forage	Constant	-0.6666
109	VTA	70	pre-PD_plus_post-PD	Switch to forage	Reward	-0.3225
109	VTA	73	post-PD	Switch to check	Threat level (time pressure or proximity)	-0.3005
109	VTA	74	pre-PD_plus_post-PD	Switch to check	Threat level (time pressure or proximity)	-0.1972
109	VTA	63	pre-PD	Switch to forage_minus_Switch to check	Reward	-0.5347
109	SN	1	post-PD	Switch to check	Constant	0.1358
109	SN	2	post-PD	Switch to check	Time since last check	-0.1806
109	SN	3	post-PD	Switch to check	Proximity	-0.02
109	SN	4	post-PD	Switch to check	Reward	-0.7159
109	SN	5	post-PD	Switch to forage	Constant	-0.447
109	SN	6	post-PD	Switch to forage	Time since last check	-0.2446
109	SN	7	post-PD	Switch to forage	Proximity	-0.1131
109	SN	8	post-PD	Switch to forage	Reward	0.0675
109	SN	9	post-PD	Hide	Constant	-0.0702
109	SN	10	post-PD	Hide	Time since last check	0.4375
109	SN	11	post-PD	Hide	Proximity	0.8132
109	SN	12	post-PD	Hide	Reward	-0.0521
109	SN	14	pre-PD	Switch to check (successful)	Threat level (time pressure or proximity)	0.4824
109	SN	15	pre-PD	Switch to check	Reward	0.1473
109	SN	16	pre-PD	Switch to check	TimePressure	0.0019
109	SN	18	pre-PD	Switch to forage	Reward	0.3679
109	SN	19	pre-PD	Switch to forage	TimePressure	0.6241
109	SN	20	pre-PD	Switch to check	Constant	-0.046
109	SN	21	pre-PD	Switch to forage	Constant	-0.946
109	SN	70	pre-PD_plus_post-PD	Switch to forage	Reward	0.2735
109	SN	73	post-PD	Switch to check	Threat level (time pressure or proximity)	-0.3276
109	SN	74	pre-PD_plus_post-PD	Switch to check	Threat level (time pressure or proximity)	0.154
109	SN	63	pre-PD	Switch to forage_minus_Switch to check	Reward	0.0933
109	ACC	1	post-PD	Switch to check	Constant	0.4966
109	ACC	2	post-PD	Switch to check	Time since last check	-0.4291
109	ACC	3	post-PD	Switch to check	Proximity	0.5969
109	ACC	4	post-PD	Switch to check	Reward	-0.013
109	ACC	5	post-PD	Switch to forage	Constant	-0.48
109	ACC	6	post-PD	Switch to forage	Time since last check	0.0727
109	ACC	7	post-PD	Switch to forage	Proximity	0.4408
109	ACC	8	post-PD	Switch to forage	Reward	0.0157
109	ACC	9	post-PD	Hide	Constant	2.4247
109	ACC	10	post-PD	Hide	Time since last check	-0.0038
109	ACC	11	post-PD	Hide	Proximity	0.5168
109	ACC	12	post-PD	Hide	Reward	0.1352
109	ACC	14	pre-PD	Switch to check (successful)	Threat level (time pressure or proximity)	-0.02
109	ACC	15	pre-PD	Switch to check	Reward	0.4429
109	ACC	16	pre-PD	Switch to check	TimePressure	0.7295
109	ACC	18	pre-PD	Switch to forage	Reward	-1.7454
109	ACC	19	pre-PD	Switch to forage	TimePressure	1.2381
109	ACC	20	pre-PD	Switch to check	Constant	0.7004
109	ACC	21	pre-PD	Switch to forage	Constant	-0.4784
109	ACC	70	pre-PD_plus_post-PD	Switch to forage	Reward	-1.0488
109	ACC	73	post-PD	Switch to check	Threat level (time pressure or proximity)	0.2211
109	ACC	74	pre-PD_plus_post-PD	Switch to check	Threat level (time pressure or proximity)	0.127
109	ACC	63	pre-PD	Switch to forage_minus_Switch to check	Reward	-1.2768
109	AI	1	post-PD	Switch to check	Constant	1.2815
109	AI	2	post-PD	Switch to check	Time since last check	-0.8302
109	AI	3	post-PD	Switch to check	Proximity	0.6452
109	AI	4	post-PD	Switch to check	Reward	0.1825
109	AI	5	post-PD	Switch to forage	Constant	-0.8219
109	AI	6	post-PD	Switch to forage	Time since last check	0.0943
109	AI	7	post-PD	Switch to forage	Proximity	0.7997
109	AI	8	post-PD	Switch to forage	Reward	0.1962
109	AI	9	post-PD	Hide	Constant	1.3864
109	AI	10	post-PD	Hide	Time since last check	0.5375
109	AI	11	post-PD	Hide	Proximity	-0.3929
109	AI	12	post-PD	Hide	Reward	-0.1774
109	AI	14	pre-PD	Switch to check (successful)	Threat level (time pressure or proximity)	0.5089
109	AI	15	pre-PD	Switch to check	Reward	0.7922
109	AI	16	pre-PD	Switch to check	TimePressure	-0.0612
109	AI	18	pre-PD	Switch to forage	Reward	0.1872
109	AI	19	pre-PD	Switch to forage	TimePressure	1.3355
109	AI	20	pre-PD	Switch to check	Constant	-0.2939
109	AI	21	pre-PD	Switch to forage	Constant	-2.6505
109	AI	70	pre-PD_plus_post-PD	Switch to forage	Reward	0.2601
109	AI	73	post-PD	Switch to check	Threat level (time pressure or proximity)	0.0132
109	AI	74	pre-PD_plus_post-PD	Switch to check	Threat level (time pressure or proximity)	0.3909
109	AI	63	pre-PD	Switch to forage_minus_Switch to check	Reward	-0.4744
109	Striatum	1	post-PD	Switch to check	Constant	0.4788
109	Striatum	2	post-PD	Switch to check	Time since last check	-0.0696
109	Striatum	3	post-PD	Switch to check	Proximity	0.6273
109	Striatum	4	post-PD	Switch to check	Reward	0.0987
109	Striatum	5	post-PD	Switch to forage	Constant	-0.1458
109	Striatum	6	post-PD	Switch to forage	Time since last check	0.3596
109	Striatum	7	post-PD	Switch to forage	Proximity	0.456
109	Striatum	8	post-PD	Switch to forage	Reward	0.045
109	Striatum	9	post-PD	Hide	Constant	0.2578
109	Striatum	10	post-PD	Hide	Time since last check	0.4047
109	Striatum	11	post-PD	Hide	Proximity	-0.0063
109	Striatum	12	post-PD	Hide	Reward	0.198
109	Striatum	14	pre-PD	Switch to check (successful)	Threat level (time pressure or proximity)	-0.4907
109	Striatum	15	pre-PD	Switch to check	Reward	0.2783
109	Striatum	16	pre-PD	Switch to check	TimePressure	0.4473
109	Striatum	18	pre-PD	Switch to forage	Reward	-0.0921
109	Striatum	19	pre-PD	Switch to forage	TimePressure	-0.7241
109	Striatum	20	pre-PD	Switch to check	Constant	-0.3136
109	Striatum	21	pre-PD	Switch to forage	Constant	-0.9602
109	Striatum	70	pre-PD_plus_post-PD	Switch to forage	Reward	-0.0223
109	Striatum	73	post-PD	Switch to check	Threat level (time pressure or proximity)	0.0284
109	Striatum	74	pre-PD_plus_post-PD	Switch to check	Threat level (time pressure or proximity)	-0.3522
109	Striatum	63	pre-PD	Switch to forage_minus_Switch to check	Reward	-0.2523
109	PAG	1	post-PD	Switch to check	Constant	0.1019
109	PAG	2	post-PD	Switch to check	Time since last check	-0.3173
109	PAG	3	post-PD	Switch to check	Proximity	0.5813
109	PAG	4	post-PD	Switch to check	Reward	-0.3321
109	PAG	5	post-PD	Switch to forage	Constant	-0.294
109	PAG	6	post-PD	Switch to forage	Time since last check	-0.2441
109	PAG	7	post-PD	Switch to forage	Proximity	0.0081
109	PAG	8	post-PD	Switch to forage	Reward	-0.1534
109	PAG	9	post-PD	Hide	Constant	-0.3895
109	PAG	10	post-PD	Hide	Time since last check	0.4856
109	PAG	11	post-PD	Hide	Proximity	0.5028
109	PAG	12	post-PD	Hide	Reward	-0.0784
109	PAG	14	pre-PD	Switch to check (successful)	Threat level (time pressure or proximity)	0.7334
109	PAG	15	pre-PD	Switch to check	Reward	-0.0844
109	PAG	16	pre-PD	Switch to check	TimePressure	-0.0278
109	PAG	18	pre-PD	Switch to forage	Reward	0.1796
109	PAG	19	pre-PD	Switch to forage	TimePressure	0.3368
109	PAG	20	pre-PD	Switch to check	Constant	0.5897
109	PAG	21	pre-PD	Switch to forage	Constant	-0.8849
109	PAG	70	pre-PD_plus_post-PD	Switch to forage	Reward	-0.0043
109	PAG	73	post-PD	Switch to check	Threat level (time pressure or proximity)	-0.8507
109	PAG	74	pre-PD_plus_post-PD	Switch to check	Threat level (time pressure or proximity)	0.0183
109	PAG	63	pre-PD	Switch to forage_minus_Switch to check	Reward	0.1585
109	SC	1	post-PD	Switch to check	Constant	0.4964
109	SC	2	post-PD	Switch to check	Time since last check	0.4544
109	SC	3	post-PD	Switch to check	Proximity	0.7918
109	SC	4	post-PD	Switch to check	Reward	0.0395
109	SC	5	post-PD	Switch to forage	Constant	-0.2274
109	SC	6	post-PD	Switch to forage	Time since last check	-0.1191
109	SC	7	post-PD	Switch to forage	Proximity	0.8078
109	SC	8	post-PD	Switch to forage	Reward	0.2297
109	SC	9	post-PD	Hide	Constant	-0.2674
109	SC	10	post-PD	Hide	Time since last check	0.648
109	SC	11	post-PD	Hide	Proximity	0.1539
109	SC	12	post-PD	Hide	Reward	0.0496
109	SC	14	pre-PD	Switch to check (successful)	Threat level (time pressure or proximity)	0.2216
109	SC	15	pre-PD	Switch to check	Reward	0.0844
109	SC	16	pre-PD	Switch to check	TimePressure	0.5003
109	SC	18	pre-PD	Switch to forage	Reward	-0.7775
109	SC	19	pre-PD	Switch to forage	TimePressure	0.62
109	SC	20	pre-PD	Switch to check	Constant	0.5994
109	SC	21	pre-PD	Switch to forage	Constant	-1.5435
109	SC	70	pre-PD_plus_post-PD	Switch to forage	Reward	-0.2998
109	SC	73	post-PD	Switch to check	Threat level (time pressure or proximity)	-0.9158
109	SC	74	pre-PD_plus_post-PD	Switch to check	Threat level (time pressure or proximity)	-0.4173
109	SC	63	pre-PD	Switch to forage_minus_Switch to check	Reward	-0.4821
109	Pulvinar	1	post-PD	Switch to check	Constant	-0.0294
109	Pulvinar	2	post-PD	Switch to check	Time since last check	-0.1005
109	Pulvinar	3	post-PD	Switch to check	Proximity	-0.3001
109	Pulvinar	4	post-PD	Switch to check	Reward	-0.1869
109	Pulvinar	5	post-PD	Switch to forage	Constant	-0.0777
109	Pulvinar	6	post-PD	Switch to forage	Time since last check	0.2195
109	Pulvinar	7	post-PD	Switch to forage	Proximity	0.3546
109	Pulvinar	8	post-PD	Switch to forage	Reward	0.1603
109	Pulvinar	9	post-PD	Hide	Constant	-0.0494
109	Pulvinar	10	post-PD	Hide	Time since last check	0.1446
109	Pulvinar	11	post-PD	Hide	Proximity	-0.1189
109	Pulvinar	12	post-PD	Hide	Reward	-0.1562
109	Pulvinar	14	pre-PD	Switch to check (successful)	Threat level (time pressure or proximity)	-0.2504
109	Pulvinar	15	pre-PD	Switch to check	Reward	0.2665
109	Pulvinar	16	pre-PD	Switch to check	TimePressure	0.4882
109	Pulvinar	18	pre-PD	Switch to forage	Reward	-0.2627
109	Pulvinar	19	pre-PD	Switch to forage	TimePressure	0.5247
109	Pulvinar	20	pre-PD	Switch to check	Constant	-0.6112
109	Pulvinar	21	pre-PD	Switch to forage	Constant	-0.4468
109	Pulvinar	70	pre-PD_plus_post-PD	Switch to forage	Reward	-0.0398
109	Pulvinar	73	post-PD	Switch to check	Threat level (time pressure or proximity)	0.409
109	Pulvinar	74	pre-PD_plus_post-PD	Switch to check	Threat level (time pressure or proximity)	0.0718
109	Pulvinar	63	pre-PD	Switch to forage_minus_Switch to check	Reward	-0.3353
109	Precentral gyrus	1	post-PD	Switch to check	Constant	1.0438
109	Precentral gyrus	2	post-PD	Switch to check	Time since last check	1.0491
109	Precentral gyrus	3	post-PD	Switch to check	Proximity	0.2157
109	Precentral gyrus	4	post-PD	Switch to check	Reward	-0.3319
109	Precentral gyrus	5	post-PD	Switch to forage	Constant	-0.0526
109	Precentral gyrus	6	post-PD	Switch to forage	Time since last check	-0.046
109	Precentral gyrus	7	post-PD	Switch to forage	Proximity	0.301
109	Precentral gyrus	8	post-PD	Switch to forage	Reward	0.6274
109	Precentral gyrus	9	post-PD	Hide	Constant	-4.4253
109	Precentral gyrus	10	post-PD	Hide	Time since last check	0.2054
109	Precentral gyrus	11	post-PD	Hide	Proximity	1.6968
109	Precentral gyrus	12	post-PD	Hide	Reward	0.1542
109	Precentral gyrus	14	pre-PD	Switch to check (successful)	Threat level (time pressure or proximity)	-0.0347
109	Precentral gyrus	15	pre-PD	Switch to check	Reward	-0.4143
109	Precentral gyrus	16	pre-PD	Switch to check	TimePressure	-0.0456
109	Precentral gyrus	18	pre-PD	Switch to forage	Reward	0.304
109	Precentral gyrus	19	pre-PD	Switch to forage	TimePressure	0.139
109	Precentral gyrus	20	pre-PD	Switch to check	Constant	1.3337
109	Precentral gyrus	21	pre-PD	Switch to forage	Constant	1.2596
109	Precentral gyrus	70	pre-PD_plus_post-PD	Switch to forage	Reward	0.6528
109	Precentral gyrus	73	post-PD	Switch to check	Threat level (time pressure or proximity)	-0.3505
109	Precentral gyrus	74	pre-PD_plus_post-PD	Switch to check	Threat level (time pressure or proximity)	-0.2514
109	Precentral gyrus	63	pre-PD	Switch to forage_minus_Switch to check	Reward	0.4693
111	DRN	1	post-PD	Switch to check	Constant	0.1278
111	DRN	2	post-PD	Switch to check	Time since last check	0.9359
111	DRN	3	post-PD	Switch to check	Proximity	-0.5832
111	DRN	4	post-PD	Switch to check	Reward	0.0099
111	DRN	5	post-PD	Switch to forage	Constant	-0.8453
111	DRN	6	post-PD	Switch to forage	Time since last check	0.3589
111	DRN	7	post-PD	Switch to forage	Proximity	0.0806
111	DRN	8	post-PD	Switch to forage	Reward	-0.0576
111	DRN	9	post-PD	Hide	Constant	1.2334
111	DRN	10	post-PD	Hide	Time since last check	0.948
111	DRN	11	post-PD	Hide	Proximity	-0.5959
111	DRN	12	post-PD	Hide	Reward	0.1532
111	DRN	14	pre-PD	Switch to check (successful)	Threat level (time pressure or proximity)	-0.3973
111	DRN	15	pre-PD	Switch to check	Reward	0.0143
111	DRN	16	pre-PD	Switch to check	TimePressure	0.726
111	DRN	18	pre-PD	Switch to forage	Reward	-0.3235
111	DRN	19	pre-PD	Switch to forage	TimePressure	0.7673
111	DRN	20	pre-PD	Switch to check	Constant	0.3086
111	DRN	21	pre-PD	Switch to forage	Constant	0.274
111	DRN	70	pre-PD_plus_post-PD	Switch to forage	Reward	-0.2548
111	DRN	73	post-PD	Switch to check	Threat level (time pressure or proximity)	0.3743
111	DRN	74	pre-PD_plus_post-PD	Switch to check	Threat level (time pressure or proximity)	0.1423
111	DRN	63	pre-PD	Switch to forage_minus_Switch to check	Reward	-0.1866
111	HB	1	post-PD	Switch to check	Constant	1.5408
111	HB	2	post-PD	Switch to check	Time since last check	0.7966
111	HB	3	post-PD	Switch to check	Proximity	-0.0863
111	HB	4	post-PD	Switch to check	Reward	-0.433
111	HB	5	post-PD	Switch to forage	Constant	0.7795
111	HB	6	post-PD	Switch to forage	Time since last check	0.3446
111	HB	7	post-PD	Switch to forage	Proximity	0.2617
111	HB	8	post-PD	Switch to forage	Reward	0.3039
111	HB	9	post-PD	Hide	Constant	-2.0576
111	HB	10	post-PD	Hide	Time since last check	1.5791
111	HB	11	post-PD	Hide	Proximity	0.0688
111	HB	12	post-PD	Hide	Reward	0.2582
111	HB	14	pre-PD	Switch to check (successful)	Threat level (time pressure or proximity)	0.6282
111	HB	15	pre-PD	Switch to check	Reward	0.1438
111	HB	16	pre-PD	Switch to check	TimePressure	1.3703
111	HB	18	pre-PD	Switch to forage	Reward	-0.3134
111	HB	19	pre-PD	Switch to forage	TimePressure	-0.4486
111	HB	20	pre-PD	Switch to check	Constant	0.885
111	HB	21	pre-PD	Switch to forage	Constant	-1.039
111	HB	70	pre-PD_plus_post-PD	Switch to forage	Reward	-0.009
111	HB	73	post-PD	Switch to check	Threat level (time pressure or proximity)	-0.1605
111	HB	74	pre-PD_plus_post-PD	Switch to check	Threat level (time pressure or proximity)	0.1635
111	HB	63	pre-PD	Switch to forage_minus_Switch to check	Reward	-0.2668
111	VTA	1	post-PD	Switch to check	Constant	-0.2216
111	VTA	2	post-PD	Switch to check	Time since last check	0.2991
111	VTA	3	post-PD	Switch to check	Proximity	0.2924
111	VTA	4	post-PD	Switch to check	Reward	0.009
111	VTA	5	post-PD	Switch to forage	Constant	0.1558
111	VTA	6	post-PD	Switch to forage	Time since last check	0.2324
111	VTA	7	post-PD	Switch to forage	Proximity	0.0164
111	VTA	8	post-PD	Switch to forage	Reward	0.0915
111	VTA	9	post-PD	Hide	Constant	-0.1689
111	VTA	10	post-PD	Hide	Time since last check	-0.4849
111	VTA	11	post-PD	Hide	Proximity	-0.3994
111	VTA	12	post-PD	Hide	Reward	0.7116
111	VTA	14	pre-PD	Switch to check (successful)	Threat level (time pressure or proximity)	0.6238
111	VTA	15	pre-PD	Switch to check	Reward	0.3841
111	VTA	16	pre-PD	Switch to check	TimePressure	0.0662
111	VTA	18	pre-PD	Switch to forage	Reward	-0.4928
111	VTA	19	pre-PD	Switch to forage	TimePressure	0.2204
111	VTA	20	pre-PD	Switch to check	Constant	-0.6324
111	VTA	21	pre-PD	Switch to forage	Constant	-0.3346
111	VTA	70	pre-PD_plus_post-PD	Switch to forage	Reward	-0.2696
111	VTA	73	post-PD	Switch to check	Threat level (time pressure or proximity)	-0.2492
111	VTA	74	pre-PD_plus_post-PD	Switch to check	Threat level (time pressure or proximity)	0.0796
111	VTA	63	pre-PD	Switch to forage_minus_Switch to check	Reward	-0.527
111	SN	1	post-PD	Switch to check	Constant	-0.2185
111	SN	2	post-PD	Switch to check	Time since last check	0.3897
111	SN	3	post-PD	Switch to check	Proximity	0.2949
111	SN	4	post-PD	Switch to check	Reward	-0.1736
111	SN	5	post-PD	Switch to forage	Constant	-0.2631
111	SN	6	post-PD	Switch to forage	Time since last check	-0.0782
111	SN	7	post-PD	Switch to forage	Proximity	-0.2073
111	SN	8	post-PD	Switch to forage	Reward	-0.2377
111	SN	9	post-PD	Hide	Constant	1.0633
111	SN	10	post-PD	Hide	Time since last check	0.0555
111	SN	11	post-PD	Hide	Proximity	-0.2202
111	SN	12	post-PD	Hide	Reward	0.4203
111	SN	14	pre-PD	Switch to check (successful)	Threat level (time pressure or proximity)	0.3322
111	SN	15	pre-PD	Switch to check	Reward	0.2248
111	SN	16	pre-PD	Switch to check	TimePressure	0.4196
111	SN	18	pre-PD	Switch to forage	Reward	-0.2678
111	SN	19	pre-PD	Switch to forage	TimePressure	0.575
111	SN	20	pre-PD	Switch to check	Constant	-0.3513
111	SN	21	pre-PD	Switch to forage	Constant	-0.0987
111	SN	70	pre-PD_plus_post-PD	Switch to forage	Reward	-0.3366
111	SN	73	post-PD	Switch to check	Threat level (time pressure or proximity)	-0.2402
111	SN	74	pre-PD_plus_post-PD	Switch to check	Threat level (time pressure or proximity)	-0.0537
111	SN	63	pre-PD	Switch to forage_minus_Switch to check	Reward	-0.2966
111	ACC	1	post-PD	Switch to check	Constant	1.8625
111	ACC	2	post-PD	Switch to check	Time since last check	0.4458
111	ACC	3	post-PD	Switch to check	Proximity	0.2722
111	ACC	4	post-PD	Switch to check	Reward	-0.2526
111	ACC	5	post-PD	Switch to forage	Constant	0.0672
111	ACC	6	post-PD	Switch to forage	Time since last check	0.1188
111	ACC	7	post-PD	Switch to forage	Proximity	1.3594
111	ACC	8	post-PD	Switch to forage	Reward	0.1244
111	ACC	9	post-PD	Hide	Constant	-0.7333
111	ACC	10	post-PD	Hide	Time since last check	1.175
111	ACC	11	post-PD	Hide	Proximity	-0.2011
111	ACC	12	post-PD	Hide	Reward	0.2771
111	ACC	14	pre-PD	Switch to check (successful)	Threat level (time pressure or proximity)	0.2602
111	ACC	15	pre-PD	Switch to check	Reward	0.2954
111	ACC	16	pre-PD	Switch to check	TimePressure	1.03
111	ACC	18	pre-PD	Switch to forage	Reward	-0.1122
111	ACC	19	pre-PD	Switch to forage	TimePressure	0.4349
111	ACC	20	pre-PD	Switch to check	Constant	0.2986
111	ACC	21	pre-PD	Switch to forage	Constant	-0.5535
111	ACC	70	pre-PD_plus_post-PD	Switch to forage	Reward	0.0071
111	ACC	73	post-PD	Switch to check	Threat level (time pressure or proximity)	-0.8137
111	ACC	74	pre-PD_plus_post-PD	Switch to check	Threat level (time pressure or proximity)	-0.6063
111	ACC	63	pre-PD	Switch to forage_minus_Switch to check	Reward	-0.2581
111	AI	1	post-PD	Switch to check	Constant	3.1192
111	AI	2	post-PD	Switch to check	Time since last check	0.6359
111	AI	3	post-PD	Switch to check	Proximity	0.2479
111	AI	4	post-PD	Switch to check	Reward	-1.029
111	AI	5	post-PD	Switch to forage	Constant	-0.2575
111	AI	6	post-PD	Switch to forage	Time since last check	0.8491
111	AI	7	post-PD	Switch to forage	Proximity	0.4304
111	AI	8	post-PD	Switch to forage	Reward	0.4659
111	AI	9	post-PD	Hide	Constant	0.46
111	AI	10	post-PD	Hide	Time since last check	2.8384
111	AI	11	post-PD	Hide	Proximity	-2.2016
111	AI	12	post-PD	Hide	Reward	0.9595
111	AI	14	pre-PD	Switch to check (successful)	Threat level (time pressure or proximity)	0.158
111	AI	15	pre-PD	Switch to check	Reward	-0.4902
111	AI	16	pre-PD	Switch to check	TimePressure	1.5808
111	AI	18	pre-PD	Switch to forage	Reward	0.1271
111	AI	19	pre-PD	Switch to forage	TimePressure	0.6554
111	AI	20	pre-PD	Switch to check	Constant	0.2679
111	AI	21	pre-PD	Switch to forage	Constant	-0.7619
111	AI	70	pre-PD_plus_post-PD	Switch to forage	Reward	0.3939
111	AI	73	post-PD	Switch to check	Threat level (time pressure or proximity)	-0.8257
111	AI	74	pre-PD_plus_post-PD	Switch to check	Threat level (time pressure or proximity)	-0.667
111	AI	63	pre-PD	Switch to forage_minus_Switch to check	Reward	0.3974
111	Striatum	1	post-PD	Switch to check	Constant	0.8337
111	Striatum	2	post-PD	Switch to check	Time since last check	1.0713
111	Striatum	3	post-PD	Switch to check	Proximity	-0.0405
111	Striatum	4	post-PD	Switch to check	Reward	-0.0764
111	Striatum	5	post-PD	Switch to forage	Constant	-0.8689
111	Striatum	6	post-PD	Switch to forage	Time since last check	-0.3951
111	Striatum	7	post-PD	Switch to forage	Proximity	0.6582
111	Striatum	8	post-PD	Switch to forage	Reward	0.4138
111	Striatum	9	post-PD	Hide	Constant	-2.1299
111	Striatum	10	post-PD	Hide	Time since last check	0.2039
111	Striatum	11	post-PD	Hide	Proximity	0.8258
111	Striatum	12	post-PD	Hide	Reward	-0.2014
111	Striatum	14	pre-PD	Switch to check (successful)	Threat level (time pressure or proximity)	0.5149
111	Striatum	15	pre-PD	Switch to check	Reward	0.2302
111	Striatum	16	pre-PD	Switch to check	TimePressure	0.5796
111	Striatum	18	pre-PD	Switch to forage	Reward	-0.0072
111	Striatum	19	pre-PD	Switch to forage	TimePressure	-0.2189
111	Striatum	20	pre-PD	Switch to check	Constant	0.6092
111	Striatum	21	pre-PD	Switch to forage	Constant	-0.4107
111	Striatum	70	pre-PD_plus_post-PD	Switch to forage	Reward	0.2695
111	Striatum	73	post-PD	Switch to check	Threat level (time pressure or proximity)	-0.427
111	Striatum	74	pre-PD_plus_post-PD	Switch to check	Threat level (time pressure or proximity)	-0.1334
111	Striatum	63	pre-PD	Switch to forage_minus_Switch to check	Reward	-0.1562
111	PAG	1	post-PD	Switch to check	Constant	-0.1815
111	PAG	2	post-PD	Switch to check	Time since last check	1.4261
111	PAG	3	post-PD	Switch to check	Proximity	-0.9184
111	PAG	4	post-PD	Switch to check	Reward	0.3407
111	PAG	5	post-PD	Switch to forage	Constant	-1.4455
111	PAG	6	post-PD	Switch to forage	Time since last check	-0.2646
111	PAG	7	post-PD	Switch to forage	Proximity	0.7232
111	PAG	8	post-PD	Switch to forage	Reward	0.1705
111	PAG	9	post-PD	Hide	Constant	0.6224
111	PAG	10	post-PD	Hide	Time since last check	0.6579
111	PAG	11	post-PD	Hide	Proximity	-0.2269
111	PAG	12	post-PD	Hide	Reward	-0.1166
111	PAG	14	pre-PD	Switch to check (successful)	Threat level (time pressure or proximity)	-0.6972
111	PAG	15	pre-PD	Switch to check	Reward	0.8326
111	PAG	16	pre-PD	Switch to check	TimePressure	0.0944
111	PAG	18	pre-PD	Switch to forage	Reward	0.1328
111	PAG	19	pre-PD	Switch to forage	TimePressure	0.4509
111	PAG	20	pre-PD	Switch to check	Constant	-0.2077
111	PAG	21	pre-PD	Switch to forage	Constant	0.539
111	PAG	70	pre-PD_plus_post-PD	Switch to forage	Reward	0.202
111	PAG	73	post-PD	Switch to check	Threat level (time pressure or proximity)	0.3164
111	PAG	74	pre-PD_plus_post-PD	Switch to check	Threat level (time pressure or proximity)	-0.056
111	PAG	63	pre-PD	Switch to forage_minus_Switch to check	Reward	-0.4778
111	SC	1	post-PD	Switch to check	Constant	1.6252
111	SC	2	post-PD	Switch to check	Time since last check	1.6373
111	SC	3	post-PD	Switch to check	Proximity	-0.6651
111	SC	4	post-PD	Switch to check	Reward	0.3715
111	SC	5	post-PD	Switch to forage	Constant	-0.4083
111	SC	6	post-PD	Switch to forage	Time since last check	0.0612
111	SC	7	post-PD	Switch to forage	Proximity	1.0194
111	SC	8	post-PD	Switch to forage	Reward	-0.4029
111	SC	9	post-PD	Hide	Constant	-0.8316
111	SC	10	post-PD	Hide	Time since last check	1.1561
111	SC	11	post-PD	Hide	Proximity	-0.2637
111	SC	12	post-PD	Hide	Reward	1.0033
111	SC	14	pre-PD	Switch to check (successful)	Threat level (time pressure or proximity)	0.0221
111	SC	15	pre-PD	Switch to check	Reward	0.9635
111	SC	16	pre-PD	Switch to check	TimePressure	0.3401
111	SC	18	pre-PD	Switch to forage	Reward	0.0526
111	SC	19	pre-PD	Switch to forage	TimePressure	0.6571
111	SC	20	pre-PD	Switch to check	Constant	-0.397
111	SC	21	pre-PD	Switch to forage	Constant	-0.8041
111	SC	70	pre-PD_plus_post-PD	Switch to forage	Reward	-0.2312
111	SC	73	post-PD	Switch to check	Threat level (time pressure or proximity)	-0.0779
111	SC	74	pre-PD_plus_post-PD	Switch to check	Threat level (time pressure or proximity)	-0.0594
111	SC	63	pre-PD	Switch to forage_minus_Switch to check	Reward	-0.6085
111	Pulvinar	1	post-PD	Switch to check	Constant	0.1338
111	Pulvinar	2	post-PD	Switch to check	Time since last check	0.0585
111	Pulvinar	3	post-PD	Switch to check	Proximity	0.2534
111	Pulvinar	4	post-PD	Switch to check	Reward	-0.182
111	Pulvinar	5	post-PD	Switch to forage	Constant	0.1728
111	Pulvinar	6	post-PD	Switch to forage	Time since last check	0.3538
111	Pulvinar	7	post-PD	Switch to forage	Proximity	-0.1086
111	Pulvinar	8	post-PD	Switch to forage	Reward	0.0615
111	Pulvinar	9	post-PD	Hide	Constant	-0.8676
111	Pulvinar	10	post-PD	Hide	Time since last check	0.7983
111	Pulvinar	11	post-PD	Hide	Proximity	0.1059
111	Pulvinar	12	post-PD	Hide	Reward	0.1149
111	Pulvinar	14	pre-PD	Switch to check (successful)	Threat level (time pressure or proximity)	-0.0279
111	Pulvinar	15	pre-PD	Switch to check	Reward	-0.0835
111	Pulvinar	16	pre-PD	Switch to check	TimePressure	0.7708
111	Pulvinar	18	pre-PD	Switch to forage	Reward	0.1518
111	Pulvinar	19	pre-PD	Switch to forage	TimePressure	0.1155
111	Pulvinar	20	pre-PD	Switch to check	Constant	0.7807
111	Pulvinar	21	pre-PD	Switch to forage	Constant	0.7738
111	Pulvinar	70	pre-PD_plus_post-PD	Switch to forage	Reward	0.1424
111	Pulvinar	73	post-PD	Switch to check	Threat level (time pressure or proximity)	-0.2539
111	Pulvinar	74	pre-PD_plus_post-PD	Switch to check	Threat level (time pressure or proximity)	-0.242
111	Pulvinar	63	pre-PD	Switch to forage_minus_Switch to check	Reward	0.1378
111	Precentral gyrus	1	post-PD	Switch to check	Constant	1.5805
111	Precentral gyrus	2	post-PD	Switch to check	Time since last check	0.8175
111	Precentral gyrus	3	post-PD	Switch to check	Proximity	0.1042
111	Precentral gyrus	4	post-PD	Switch to check	Reward	0.5103
111	Precentral gyrus	5	post-PD	Switch to forage	Constant	0.9976
111	Precentral gyrus	6	post-PD	Switch to forage	Time since last check	0.6878
111	Precentral gyrus	7	post-PD	Switch to forage	Proximity	0.052
111	Precentral gyrus	8	post-PD	Switch to forage	Reward	-0.5146
111	Precentral gyrus	9	post-PD	Hide	Constant	-6.9682
111	Precentral gyrus	10	post-PD	Hide	Time since last check	0.4757
111	Precentral gyrus	11	post-PD	Hide	Proximity	1.6289
111	Precentral gyrus	12	post-PD	Hide	Reward	-0.4718
111	Precentral gyrus	14	pre-PD	Switch to check (successful)	Threat level (time pressure or proximity)	-0.3956
111	Precentral gyrus	15	pre-PD	Switch to check	Reward	-0.2651
111	Precentral gyrus	16	pre-PD	Switch to check	TimePressure	0.1773
111	Precentral gyrus	18	pre-PD	Switch to forage	Reward	0.0572
111	Precentral gyrus	19	pre-PD	Switch to forage	TimePressure	0.1106
111	Precentral gyrus	20	pre-PD	Switch to check	Constant	0.791
111	Precentral gyrus	21	pre-PD	Switch to forage	Constant	3.4507
111	Precentral gyrus	70	pre-PD_plus_post-PD	Switch to forage	Reward	-0.3019
111	Precentral gyrus	73	post-PD	Switch to check	Threat level (time pressure or proximity)	-0.3985
111	Precentral gyrus	74	pre-PD_plus_post-PD	Switch to check	Threat level (time pressure or proximity)	-0.5486
111	Precentral gyrus	63	pre-PD	Switch to forage_minus_Switch to check	Reward	0.2086
117	DRN	1	post-PD	Switch to check	Constant	0.3431
117	DRN	2	post-PD	Switch to check	Time since last check	0.0977
117	DRN	3	post-PD	Switch to check	Proximity	-0.9055
117	DRN	4	post-PD	Switch to check	Reward	0.1778
117	DRN	5	post-PD	Switch to forage	Constant	-1.8415
117	DRN	6	post-PD	Switch to forage	Time since last check	0.1548
117	DRN	7	post-PD	Switch to forage	Proximity	1.2234
117	DRN	8	post-PD	Switch to forage	Reward	-0.4666
117	DRN	9	post-PD	Hide	Constant	0.1203
117	DRN	10	post-PD	Hide	Time since last check	0.6716
117	DRN	11	post-PD	Hide	Proximity	-1.9255
117	DRN	12	post-PD	Hide	Reward	0.0487
117	DRN	14	pre-PD	Switch to check (successful)	Threat level (time pressure or proximity)	-0.3216
117	DRN	15	pre-PD	Switch to check	Reward	-0.4382
117	DRN	16	pre-PD	Switch to check	TimePressure	-0.4556
117	DRN	18	pre-PD	Switch to forage	Reward	-0.7348
117	DRN	19	pre-PD	Switch to forage	TimePressure	1.6338
117	DRN	20	pre-PD	Switch to check	Constant	-0.9948
117	DRN	21	pre-PD	Switch to forage	Constant	-1.0336
117	DRN	70	pre-PD_plus_post-PD	Switch to forage	Reward	-0.7735
117	DRN	73	post-PD	Switch to check	Threat level (time pressure or proximity)	0.5233
117	DRN	74	pre-PD_plus_post-PD	Switch to check	Threat level (time pressure or proximity)	0.3867
117	DRN	63	pre-PD	Switch to forage_minus_Switch to check	Reward	-0.1369
117	HB	1	post-PD	Switch to check	Constant	1.0691
117	HB	2	post-PD	Switch to check	Time since last check	0.8108
117	HB	3	post-PD	Switch to check	Proximity	-0.4827
117	HB	4	post-PD	Switch to check	Reward	-0.6157
117	HB	5	post-PD	Switch to forage	Constant	-0.3058
117	HB	6	post-PD	Switch to forage	Time since last check	0.1716
117	HB	7	post-PD	Switch to forage	Proximity	0.3526
117	HB	8	post-PD	Switch to forage	Reward	-0.1571
117	HB	9	post-PD	Hide	Constant	-0.8232
117	HB	10	post-PD	Hide	Time since last check	1.5201
117	HB	11	post-PD	Hide	Proximity	-0.9544
117	HB	12	post-PD	Hide	Reward	0.0399
117	HB	14	pre-PD	Switch to check (successful)	Threat level (time pressure or proximity)	0.6465
117	HB	15	pre-PD	Switch to check	Reward	0.0736
117	HB	16	pre-PD	Switch to check	TimePressure	0.7354
117	HB	18	pre-PD	Switch to forage	Reward	0.2774
117	HB	19	pre-PD	Switch to forage	TimePressure	-0.0654
117	HB	20	pre-PD	Switch to check	Constant	0.0827
117	HB	21	pre-PD	Switch to forage	Constant	-1.8719
117	HB	70	pre-PD_plus_post-PD	Switch to forage	Reward	0.0539
117	HB	73	post-PD	Switch to check	Threat level (time pressure or proximity)	-0.4119
117	HB	74	pre-PD_plus_post-PD	Switch to check	Threat level (time pressure or proximity)	-0.1872
117	HB	63	pre-PD	Switch to forage_minus_Switch to check	Reward	0.1108
117	VTA	1	post-PD	Switch to check	Constant	0.1193
117	VTA	2	post-PD	Switch to check	Time since last check	0.0665
117	VTA	3	post-PD	Switch to check	Proximity	-0.3498
117	VTA	4	post-PD	Switch to check	Reward	-0.9749
117	VTA	5	post-PD	Switch to forage	Constant	-1.0977
117	VTA	6	post-PD	Switch to forage	Time since last check	0.14
117	VTA	7	post-PD	Switch to forage	Proximity	0.4731
117	VTA	8	post-PD	Switch to forage	Reward	-0.2459
117	VTA	9	post-PD	Hide	Constant	-0.5832
117	VTA	10	post-PD	Hide	Time since last check	0.5828
117	VTA	11	post-PD	Hide	Proximity	-1.0036
117	VTA	12	post-PD	Hide	Reward	0.1876
117	VTA	14	pre-PD	Switch to check (successful)	Threat level (time pressure or proximity)	-0.2115
117	VTA	15	pre-PD	Switch to check	Reward	-0.4836
117	VTA	16	pre-PD	Switch to check	TimePressure	-0.8353
117	VTA	18	pre-PD	Switch to forage	Reward	-0.1994
117	VTA	19	pre-PD	Switch to forage	TimePressure	0.4355
117	VTA	20	pre-PD	Switch to check	Constant	0.2115
117	VTA	21	pre-PD	Switch to forage	Constant	-0.9044
117	VTA	70	pre-PD_plus_post-PD	Switch to forage	Reward	-0.2949
117	VTA	73	post-PD	Switch to check	Threat level (time pressure or proximity)	-0.1336
117	VTA	74	pre-PD_plus_post-PD	Switch to check	Threat level (time pressure or proximity)	-0.1856
117	VTA	63	pre-PD	Switch to forage_minus_Switch to check	Reward	0.1988
117	SN	1	post-PD	Switch to check	Constant	0.5364
117	SN	2	post-PD	Switch to check	Time since last check	0.4294
117	SN	3	post-PD	Switch to check	Proximity	-0.6945
117	SN	4	post-PD	Switch to check	Reward	-0.2182
117	SN	5	post-PD	Switch to forage	Constant	-1.8839
117	SN	6	post-PD	Switch to forage	Time since last check	0.157
117	SN	7	post-PD	Switch to forage	Proximity	0.6382
117	SN	8	post-PD	Switch to forage	Reward	0.2847
117	SN	9	post-PD	Hide	Constant	-0.142
117	SN	10	post-PD	Hide	Time since last check	0.5492
117	SN	11	post-PD	Hide	Proximity	-0.7334
117	SN	12	post-PD	Hide	Reward	0.0949
117	SN	14	pre-PD	Switch to check (successful)	Threat level (time pressure or proximity)	-0.0726
117	SN	15	pre-PD	Switch to check	Reward	-0.2361
117	SN	16	pre-PD	Switch to check	TimePressure	0.3555
117	SN	18	pre-PD	Switch to forage	Reward	-0.0199
117	SN	19	pre-PD	Switch to forage	TimePressure	0.9237
117	SN	20	pre-PD	Switch to check	Constant	-0.508
117	SN	21	pre-PD	Switch to forage	Constant	-1.5257
117	SN	70	pre-PD_plus_post-PD	Switch to forage	Reward	0.1901
117	SN	73	post-PD	Switch to check	Threat level (time pressure or proximity)	-0.0248
117	SN	74	pre-PD_plus_post-PD	Switch to check	Threat level (time pressure or proximity)	-0.0442
117	SN	63	pre-PD	Switch to forage_minus_Switch to check	Reward	0.142
117	ACC	1	post-PD	Switch to check	Constant	2.0273
117	ACC	2	post-PD	Switch to check	Time since last check	0.7679
117	ACC	3	post-PD	Switch to check	Proximity	-0.493
117	ACC	4	post-PD	Switch to check	Reward	-0.4146
117	ACC	5	post-PD	Switch to forage	Constant	-1.8058
117	ACC	6	post-PD	Switch to forage	Time since last check	0.2258
117	ACC	7	post-PD	Switch to forage	Proximity	1.5918
117	ACC	8	post-PD	Switch to forage	Reward	0.2986
117	ACC	9	post-PD	Hide	Constant	1.7062
117	ACC	10	post-PD	Hide	Time since last check	2.0125
117	ACC	11	post-PD	Hide	Proximity	-0.8058
117	ACC	12	post-PD	Hide	Reward	-0.2642
117	ACC	14	pre-PD	Switch to check (successful)	Threat level (time pressure or proximity)	0.6798
117	ACC	15	pre-PD	Switch to check	Reward	0.1576
117	ACC	16	pre-PD	Switch to check	TimePressure	1.3034
117	ACC	18	pre-PD	Switch to forage	Reward	0.9177
117	ACC	19	pre-PD	Switch to forage	TimePressure	0.0486
117	ACC	20	pre-PD	Switch to check	Constant	0.197
117	ACC	21	pre-PD	Switch to forage	Constant	-3.4702
117	ACC	70	pre-PD_plus_post-PD	Switch to forage	Reward	0.7627
117	ACC	73	post-PD	Switch to check	Threat level (time pressure or proximity)	-0.6571
117	ACC	74	pre-PD_plus_post-PD	Switch to check	Threat level (time pressure or proximity)	-0.405
117	ACC	63	pre-PD	Switch to forage_minus_Switch to check	Reward	0.425
117	AI	1	post-PD	Switch to check	Constant	2.5777
117	AI	2	post-PD	Switch to check	Time since last check	1.2209
117	AI	3	post-PD	Switch to check	Proximity	-0.6991
117	AI	4	post-PD	Switch to check	Reward	-0.9407
117	AI	5	post-PD	Switch to forage	Constant	-3.5289
117	AI	6	post-PD	Switch to forage	Time since last check	-0.0244
117	AI	7	post-PD	Switch to forage	Proximity	1.1326
117	AI	8	post-PD	Switch to forage	Reward	0.8432
117	AI	9	post-PD	Hide	Constant	6.307
117	AI	10	post-PD	Hide	Time since last check	2.3095
117	AI	11	post-PD	Hide	Proximity	-2.136
117	AI	12	post-PD	Hide	Reward	0.5246
117	AI	14	pre-PD	Switch to check (successful)	Threat level (time pressure or proximity)	1.1575
117	AI	15	pre-PD	Switch to check	Reward	1.1858
117	AI	16	pre-PD	Switch to check	TimePressure	1.857
117	AI	18	pre-PD	Switch to forage	Reward	1.1293
117	AI	19	pre-PD	Switch to forage	TimePressure	1.4463
117	AI	20	pre-PD	Switch to check	Constant	0.432
117	AI	21	pre-PD	Switch to forage	Constant	-4.1605
117	AI	70	pre-PD_plus_post-PD	Switch to forage	Reward	1.2812
117	AI	73	post-PD	Switch to check	Threat level (time pressure or proximity)	-0.7351
117	AI	74	pre-PD_plus_post-PD	Switch to check	Threat level (time pressure or proximity)	-0.3371
117	AI	63	pre-PD	Switch to forage_minus_Switch to check	Reward	-0.114
117	Striatum	1	post-PD	Switch to check	Constant	-0.9604
117	Striatum	2	post-PD	Switch to check	Time since last check	0.6676
117	Striatum	3	post-PD	Switch to check	Proximity	-0.0014
117	Striatum	4	post-PD	Switch to check	Reward	-0.4757
117	Striatum	5	post-PD	Switch to forage	Constant	-0.2036
117	Striatum	6	post-PD	Switch to forage	Time since last check	0.3562
117	Striatum	7	post-PD	Switch to forage	Proximity	-0.3509
117	Striatum	8	post-PD	Switch to forage	Reward	0.7776
117	Striatum	9	post-PD	Hide	Constant	-1.4746
117	Striatum	10	post-PD	Hide	Time since last check	1.1441
117	Striatum	11	post-PD	Hide	Proximity	-0.1964
117	Striatum	12	post-PD	Hide	Reward	0.1828
117	Striatum	14	pre-PD	Switch to check (successful)	Threat level (time pressure or proximity)	0.6959
117	Striatum	15	pre-PD	Switch to check	Reward	-0.3623
117	Striatum	16	pre-PD	Switch to check	TimePressure	0.1296
117	Striatum	18	pre-PD	Switch to forage	Reward	0.3164
117	Striatum	19	pre-PD	Switch to forage	TimePressure	0.0269
117	Striatum	20	pre-PD	Switch to check	Constant	0.6632
117	Striatum	21	pre-PD	Switch to forage	Constant	-2.2775
117	Striatum	70	pre-PD_plus_post-PD	Switch to forage	Reward	0.7436
117	Striatum	73	post-PD	Switch to check	Threat level (time pressure or proximity)	-0.2569
117	Striatum	74	pre-PD_plus_post-PD	Switch to check	Threat level (time pressure or proximity)	-0.0315
117	Striatum	63	pre-PD	Switch to forage_minus_Switch to check	Reward	0.4174
117	PAG	1	post-PD	Switch to check	Constant	0.5301
117	PAG	2	post-PD	Switch to check	Time since last check	-0.0316
117	PAG	3	post-PD	Switch to check	Proximity	-0.6933
117	PAG	4	post-PD	Switch to check	Reward	0.3394
117	PAG	5	post-PD	Switch to forage	Constant	-2.6103
117	PAG	6	post-PD	Switch to forage	Time since last check	0.1025
117	PAG	7	post-PD	Switch to forage	Proximity	1.2637
117	PAG	8	post-PD	Switch to forage	Reward	-0.2196
117	PAG	9	post-PD	Hide	Constant	-0.8499
117	PAG	10	post-PD	Hide	Time since last check	0.6441
117	PAG	11	post-PD	Hide	Proximity	-1.5893
117	PAG	12	post-PD	Hide	Reward	0.3377
117	PAG	14	pre-PD	Switch to check (successful)	Threat level (time pressure or proximity)	-0.0905
117	PAG	15	pre-PD	Switch to check	Reward	0.1339
117	PAG	16	pre-PD	Switch to check	TimePressure	0.5391
117	PAG	18	pre-PD	Switch to forage	Reward	-0.8701
117	PAG	19	pre-PD	Switch to forage	TimePressure	1.3453
117	PAG	20	pre-PD	Switch to check	Constant	-0.9854
117	PAG	21	pre-PD	Switch to forage	Constant	-1.3502
117	PAG	70	pre-PD_plus_post-PD	Switch to forage	Reward	-0.6783
117	PAG	73	post-PD	Switch to check	Threat level (time pressure or proximity)	0.6832
117	PAG	74	pre-PD_plus_post-PD	Switch to check	Threat level (time pressure or proximity)	0.6018
117	PAG	63	pre-PD	Switch to forage_minus_Switch to check	Reward	-0.5828
117	SC	1	post-PD	Switch to check	Constant	1.5964
117	SC	2	post-PD	Switch to check	Time since last check	0.6697
117	SC	3	post-PD	Switch to check	Proximity	-0.5841
117	SC	4	post-PD	Switch to check	Reward	-0.0386
117	SC	5	post-PD	Switch to forage	Constant	-2.1607
117	SC	6	post-PD	Switch to forage	Time since last check	0.3129
117	SC	7	post-PD	Switch to forage	Proximity	1.0706
117	SC	8	post-PD	Switch to forage	Reward	0.5623
117	SC	9	post-PD	Hide	Constant	-1.0101
117	SC	10	post-PD	Hide	Time since last check	0.6916
117	SC	11	post-PD	Hide	Proximity	-0.8992
117	SC	12	post-PD	Hide	Reward	0.0083
117	SC	14	pre-PD	Switch to check (successful)	Threat level (time pressure or proximity)	0.5867
117	SC	15	pre-PD	Switch to check	Reward	0.6853
117	SC	16	pre-PD	Switch to check	TimePressure	0.2212
117	SC	18	pre-PD	Switch to forage	Reward	-0.4398
117	SC	19	pre-PD	Switch to forage	TimePressure	-0.2181
117	SC	20	pre-PD	Switch to check	Constant	-0.1226
117	SC	21	pre-PD	Switch to forage	Constant	-1.573
117	SC	70	pre-PD_plus_post-PD	Switch to forage	Reward	0.1367
117	SC	73	post-PD	Switch to check	Threat level (time pressure or proximity)	0.0438
117	SC	74	pre-PD_plus_post-PD	Switch to check	Threat level (time pressure or proximity)	0.2143
117	SC	63	pre-PD	Switch to forage_minus_Switch to check	Reward	-0.6939
117	Pulvinar	1	post-PD	Switch to check	Constant	0.1829
117	Pulvinar	2	post-PD	Switch to check	Time since last check	0.2334
117	Pulvinar	3	post-PD	Switch to check	Proximity	-0.0511
117	Pulvinar	4	post-PD	Switch to check	Reward	-0.2939
117	Pulvinar	5	post-PD	Switch to forage	Constant	-0.4956
117	Pulvinar	6	post-PD	Switch to forage	Time since last check	-0.0314
117	Pulvinar	7	post-PD	Switch to forage	Proximity	0.4614
117	Pulvinar	8	post-PD	Switch to forage	Reward	-0.361
117	Pulvinar	9	post-PD	Hide	Constant	-0.0309
117	Pulvinar	10	post-PD	Hide	Time since last check	1.3216
117	Pulvinar	11	post-PD	Hide	Proximity	-0.6476
117	Pulvinar	12	post-PD	Hide	Reward	0.2455
117	Pulvinar	14	pre-PD	Switch to check (successful)	Threat level (time pressure or proximity)	0.2051
117	Pulvinar	15	pre-PD	Switch to check	Reward	0.1925
117	Pulvinar	16	pre-PD	Switch to check	TimePressure	0.4427
117	Pulvinar	18	pre-PD	Switch to forage	Reward	-0.3857
117	Pulvinar	19	pre-PD	Switch to forage	TimePressure	0.8735
117	Pulvinar	20	pre-PD	Switch to check	Constant	-0.218
117	Pulvinar	21	pre-PD	Switch to forage	Constant	-1.4094
117	Pulvinar	70	pre-PD_plus_post-PD	Switch to forage	Reward	-0.4882
117	Pulvinar	73	post-PD	Switch to check	Threat level (time pressure or proximity)	-0.1262
117	Pulvinar	74	pre-PD_plus_post-PD	Switch to check	Threat level (time pressure or proximity)	-0.0552
117	Pulvinar	63	pre-PD	Switch to forage_minus_Switch to check	Reward	-0.3465
117	Precentral gyrus	1	post-PD	Switch to check	Constant	0.4534
117	Precentral gyrus	2	post-PD	Switch to check	Time since last check	0.1023
117	Precentral gyrus	3	post-PD	Switch to check	Proximity	0.2325
117	Precentral gyrus	4	post-PD	Switch to check	Reward	-0.1737
117	Precentral gyrus	5	post-PD	Switch to forage	Constant	2.0842
117	Precentral gyrus	6	post-PD	Switch to forage	Time since last check	0.3668
117	Precentral gyrus	7	post-PD	Switch to forage	Proximity	-0.2097
117	Precentral gyrus	8	post-PD	Switch to forage	Reward	0.795
117	Precentral gyrus	9	post-PD	Hide	Constant	-5.7207
117	Precentral gyrus	10	post-PD	Hide	Time since last check	1.1069
117	Precentral gyrus	11	post-PD	Hide	Proximity	5.4133
117	Precentral gyrus	12	post-PD	Hide	Reward	1.1582
117	Precentral gyrus	14	pre-PD	Switch to check (successful)	Threat level (time pressure or proximity)	-0.6372
117	Precentral gyrus	15	pre-PD	Switch to check	Reward	-0.0267
117	Precentral gyrus	16	pre-PD	Switch to check	TimePressure	-0.0764
117	Precentral gyrus	18	pre-PD	Switch to forage	Reward	1.4211
117	Precentral gyrus	19	pre-PD	Switch to forage	TimePressure	-0.2279
117	Precentral gyrus	20	pre-PD	Switch to check	Constant	0.7548
117	Precentral gyrus	21	pre-PD	Switch to forage	Constant	1.9253
117	Precentral gyrus	70	pre-PD_plus_post-PD	Switch to forage	Reward	1.4231
117	Precentral gyrus	73	post-PD	Switch to check	Threat level (time pressure or proximity)	-0.2907
117	Precentral gyrus	74	pre-PD_plus_post-PD	Switch to check	Threat level (time pressure or proximity)	-0.4538
117	Precentral gyrus	63	pre-PD	Switch to forage_minus_Switch to check	Reward	0.8469
119	DRN	1	post-PD	Switch to check	Constant	0.1042
119	DRN	2	post-PD	Switch to check	Time since last check	-0.1736
119	DRN	3	post-PD	Switch to check	Proximity	-0.0625
119	DRN	4	post-PD	Switch to check	Reward	-0.3218
119	DRN	5	post-PD	Switch to forage	Constant	-0.3152
119	DRN	6	post-PD	Switch to forage	Time since last check	-0.8193
119	DRN	7	post-PD	Switch to forage	Proximity	0.1336
119	DRN	8	post-PD	Switch to forage	Reward	-0.0127
119	DRN	9	post-PD	Hide	Constant	1.0122
119	DRN	10	post-PD	Hide	Time since last check	0.0594
119	DRN	11	post-PD	Hide	Proximity	-0.5012
119	DRN	12	post-PD	Hide	Reward	0.628
119	DRN	14	pre-PD	Switch to check (successful)	Threat level (time pressure or proximity)	-0.116
119	DRN	15	pre-PD	Switch to check	Reward	0.3535
119	DRN	16	pre-PD	Switch to check	TimePressure	0.1691
119	DRN	18	pre-PD	Switch to forage	Reward	-0.8902
119	DRN	19	pre-PD	Switch to forage	TimePressure	0.8673
119	DRN	20	pre-PD	Switch to check	Constant	0.0222
119	DRN	21	pre-PD	Switch to forage	Constant	-0.2887
119	DRN	70	pre-PD_plus_post-PD	Switch to forage	Reward	-0.521
119	DRN	73	post-PD	Switch to check	Threat level (time pressure or proximity)	0.1134
119	DRN	74	pre-PD_plus_post-PD	Switch to check	Threat level (time pressure or proximity)	0.0008
119	DRN	63	pre-PD	Switch to forage_minus_Switch to check	Reward	-0.6763
119	HB	1	post-PD	Switch to check	Constant	0.8605
119	HB	2	post-PD	Switch to check	Time since last check	0.3986
119	HB	3	post-PD	Switch to check	Proximity	1.2738
119	HB	4	post-PD	Switch to check	Reward	-0.2261
119	HB	5	post-PD	Switch to forage	Constant	-0.5268
119	HB	6	post-PD	Switch to forage	Time since last check	0.4409
119	HB	7	post-PD	Switch to forage	Proximity	0.6931
119	HB	8	post-PD	Switch to forage	Reward	-0.2891
119	HB	9	post-PD	Hide	Constant	-0.6755
119	HB	10	post-PD	Hide	Time since last check	0.2518
119	HB	11	post-PD	Hide	Proximity	-0.1967
119	HB	12	post-PD	Hide	Reward	0.9395
119	HB	14	pre-PD	Switch to check (successful)	Threat level (time pressure or proximity)	0.1682
119	HB	15	pre-PD	Switch to check	Reward	0.616
119	HB	16	pre-PD	Switch to check	TimePressure	0.3577
119	HB	18	pre-PD	Switch to forage	Reward	-0.2852
119	HB	19	pre-PD	Switch to forage	TimePressure	0.1829
119	HB	20	pre-PD	Switch to check	Constant	0.5896
119	HB	21	pre-PD	Switch to forage	Constant	-1.172
119	HB	70	pre-PD_plus_post-PD	Switch to forage	Reward	-0.386
119	HB	73	post-PD	Switch to check	Threat level (time pressure or proximity)	-1.0988
119	HB	74	pre-PD_plus_post-PD	Switch to check	Threat level (time pressure or proximity)	-0.679
119	HB	63	pre-PD	Switch to forage_minus_Switch to check	Reward	-0.5829
119	VTA	1	post-PD	Switch to check	Constant	-0.3038
119	VTA	2	post-PD	Switch to check	Time since last check	0.4924
119	VTA	3	post-PD	Switch to check	Proximity	-0.2962
119	VTA	4	post-PD	Switch to check	Reward	0.1953
119	VTA	5	post-PD	Switch to forage	Constant	-0.4835
119	VTA	6	post-PD	Switch to forage	Time since last check	0.556
119	VTA	7	post-PD	Switch to forage	Proximity	0.0064
119	VTA	8	post-PD	Switch to forage	Reward	-0.1441
119	VTA	9	post-PD	Hide	Constant	-0.2468
119	VTA	10	post-PD	Hide	Time since last check	-0.3904
119	VTA	11	post-PD	Hide	Proximity	0.2339
119	VTA	12	post-PD	Hide	Reward	0.3527
119	VTA	14	pre-PD	Switch to check (successful)	Threat level (time pressure or proximity)	-0.0761
119	VTA	15	pre-PD	Switch to check	Reward	0.0377
119	VTA	16	pre-PD	Switch to check	TimePressure	-0.5225
119	VTA	18	pre-PD	Switch to forage	Reward	-0.2063
119	VTA	19	pre-PD	Switch to forage	TimePressure	0.693
119	VTA	20	pre-PD	Switch to check	Constant	0.4574
119	VTA	21	pre-PD	Switch to forage	Constant	-0.5825
119	VTA	70	pre-PD_plus_post-PD	Switch to forage	Reward	-0.2289
119	VTA	73	post-PD	Switch to check	Threat level (time pressure or proximity)	-0.3731
119	VTA	74	pre-PD_plus_post-PD	Switch to check	Threat level (time pressure or proximity)	-0.3259
119	VTA	63	pre-PD	Switch to forage_minus_Switch to check	Reward	-0.1242
119	SN	1	post-PD	Switch to check	Constant	0.2202
119	SN	2	post-PD	Switch to check	Time since last check	0.7856
119	SN	3	post-PD	Switch to check	Proximity	-0.2976
119	SN	4	post-PD	Switch to check	Reward	-0.1216
119	SN	5	post-PD	Switch to forage	Constant	-0.3267
119	SN	6	post-PD	Switch to forage	Time since last check	-0.0853
119	SN	7	post-PD	Switch to forage	Proximity	0.3528
119	SN	8	post-PD	Switch to forage	Reward	-0.2043
119	SN	9	post-PD	Hide	Constant	-0.5496
119	SN	10	post-PD	Hide	Time since last check	-0.0931
119	SN	11	post-PD	Hide	Proximity	0.8099
119	SN	12	post-PD	Hide	Reward	0.5027
119	SN	14	pre-PD	Switch to check (successful)	Threat level (time pressure or proximity)	0.0354
119	SN	15	pre-PD	Switch to check	Reward	0.4841
119	SN	16	pre-PD	Switch to check	TimePressure	-0.1743
119	SN	18	pre-PD	Switch to forage	Reward	-0.2675
119	SN	19	pre-PD	Switch to forage	TimePressure	0.6985
119	SN	20	pre-PD	Switch to check	Constant	-0.0929
119	SN	21	pre-PD	Switch to forage	Constant	-0.7755
119	SN	70	pre-PD_plus_post-PD	Switch to forage	Reward	-0.3102
119	SN	73	post-PD	Switch to check	Threat level (time pressure or proximity)	-0.1441
119	SN	74	pre-PD_plus_post-PD	Switch to check	Threat level (time pressure or proximity)	-0.0804
119	SN	63	pre-PD	Switch to forage_minus_Switch to check	Reward	-0.4791
119	ACC	1	post-PD	Switch to check	Constant	1.0372
119	ACC	2	post-PD	Switch to check	Time since last check	0.93
119	ACC	3	post-PD	Switch to check	Proximity	-0.007
119	ACC	4	post-PD	Switch to check	Reward	0.2516
119	ACC	5	post-PD	Switch to forage	Constant	0.4644
119	ACC	6	post-PD	Switch to forage	Time since last check	0.3044
119	ACC	7	post-PD	Switch to forage	Proximity	0.4326
119	ACC	8	post-PD	Switch to forage	Reward	0.2156
119	ACC	9	post-PD	Hide	Constant	0.396
119	ACC	10	post-PD	Hide	Time since last check	0.8505
119	ACC	11	post-PD	Hide	Proximity	-0.8807
119	ACC	12	post-PD	Hide	Reward	0.5395
119	ACC	14	pre-PD	Switch to check (successful)	Threat level (time pressure or proximity)	0.1798
119	ACC	15	pre-PD	Switch to check	Reward	0.4393
119	ACC	16	pre-PD	Switch to check	TimePressure	0.8166
119	ACC	18	pre-PD	Switch to forage	Reward	-0.0313
119	ACC	19	pre-PD	Switch to forage	TimePressure	-0.0547
119	ACC	20	pre-PD	Switch to check	Constant	0.8154
119	ACC	21	pre-PD	Switch to forage	Constant	0.0636
119	ACC	70	pre-PD_plus_post-PD	Switch to forage	Reward	0.1478
119	ACC	73	post-PD	Switch to check	Threat level (time pressure or proximity)	0.1656
119	ACC	74	pre-PD_plus_post-PD	Switch to check	Threat level (time pressure or proximity)	0.2482
119	ACC	63	pre-PD	Switch to forage_minus_Switch to check	Reward	-0.335
119	AI	1	post-PD	Switch to check	Constant	1.2931
119	AI	2	post-PD	Switch to check	Time since last check	0.4844
119	AI	3	post-PD	Switch to check	Proximity	0.394
119	AI	4	post-PD	Switch to check	Reward	0.6376
119	AI	5	post-PD	Switch to forage	Constant	-0.667
119	AI	6	post-PD	Switch to forage	Time since last check	0.6512
119	AI	7	post-PD	Switch to forage	Proximity	0.5092
119	AI	8	post-PD	Switch to forage	Reward	0.4054
119	AI	9	post-PD	Hide	Constant	-0.0119
119	AI	10	post-PD	Hide	Time since last check	0.7993
119	AI	11	post-PD	Hide	Proximity	-0.6261
119	AI	12	post-PD	Hide	Reward	0.782
119	AI	14	pre-PD	Switch to check (successful)	Threat level (time pressure or proximity)	0.3342
119	AI	15	pre-PD	Switch to check	Reward	0.3212
119	AI	16	pre-PD	Switch to check	TimePressure	0.2556
119	AI	18	pre-PD	Switch to forage	Reward	0.0458
119	AI	19	pre-PD	Switch to forage	TimePressure	0.6169
119	AI	20	pre-PD	Switch to check	Constant	0.4432
119	AI	21	pre-PD	Switch to forage	Constant	-1.1413
119	AI	70	pre-PD_plus_post-PD	Switch to forage	Reward	0.3374
119	AI	73	post-PD	Switch to check	Threat level (time pressure or proximity)	0.0523
119	AI	74	pre-PD_plus_post-PD	Switch to check	Threat level (time pressure or proximity)	0.2712
119	AI	63	pre-PD	Switch to forage_minus_Switch to check	Reward	-0.2123
119	Striatum	1	post-PD	Switch to check	Constant	0.2296
119	Striatum	2	post-PD	Switch to check	Time since last check	0.2724
119	Striatum	3	post-PD	Switch to check	Proximity	-0.1247
119	Striatum	4	post-PD	Switch to check	Reward	0.3518
119	Striatum	5	post-PD	Switch to forage	Constant	0.03
119	Striatum	6	post-PD	Switch to forage	Time since last check	0.1048
119	Striatum	7	post-PD	Switch to forage	Proximity	-0.0599
119	Striatum	8	post-PD	Switch to forage	Reward	0.4653
119	Striatum	9	post-PD	Hide	Constant	-0.4502
119	Striatum	10	post-PD	Hide	Time since last check	0.0487
119	Striatum	11	post-PD	Hide	Proximity	0.2114
119	Striatum	12	post-PD	Hide	Reward	0.2856
119	Striatum	14	pre-PD	Switch to check (successful)	Threat level (time pressure or proximity)	0.9729
119	Striatum	15	pre-PD	Switch to check	Reward	0.8126
119	Striatum	16	pre-PD	Switch to check	TimePressure	-0.032
119	Striatum	18	pre-PD	Switch to forage	Reward	-0.0479
119	Striatum	19	pre-PD	Switch to forage	TimePressure	-0.0089
119	Striatum	20	pre-PD	Switch to check	Constant	0.5264
119	Striatum	21	pre-PD	Switch to forage	Constant	-0.1126
119	Striatum	70	pre-PD_plus_post-PD	Switch to forage	Reward	0.3302
119	Striatum	73	post-PD	Switch to check	Threat level (time pressure or proximity)	0.3053
119	Striatum	74	pre-PD_plus_post-PD	Switch to check	Threat level (time pressure or proximity)	0.9095
119	Striatum	63	pre-PD	Switch to forage_minus_Switch to check	Reward	-0.6153
119	PAG	1	post-PD	Switch to check	Constant	-0.1518
119	PAG	2	post-PD	Switch to check	Time since last check	-0.1816
119	PAG	3	post-PD	Switch to check	Proximity	0.3783
119	PAG	4	post-PD	Switch to check	Reward	-0.6413
119	PAG	5	post-PD	Switch to forage	Constant	0.3253
119	PAG	6	post-PD	Switch to forage	Time since last check	-1.0736
119	PAG	7	post-PD	Switch to forage	Proximity	0.1091
119	PAG	8	post-PD	Switch to forage	Reward	-0.0356
119	PAG	9	post-PD	Hide	Constant	0.5005
119	PAG	10	post-PD	Hide	Time since last check	0.0872
119	PAG	11	post-PD	Hide	Proximity	-0.4446
119	PAG	12	post-PD	Hide	Reward	0.6218
119	PAG	14	pre-PD	Switch to check (successful)	Threat level (time pressure or proximity)	0.4627
119	PAG	15	pre-PD	Switch to check	Reward	0.5499
119	PAG	16	pre-PD	Switch to check	TimePressure	-0.4716
119	PAG	18	pre-PD	Switch to forage	Reward	-0.2228
119	PAG	19	pre-PD	Switch to forage	TimePressure	0.4649
119	PAG	20	pre-PD	Switch to check	Constant	-0.0804
119	PAG	21	pre-PD	Switch to forage	Constant	-0.3467
119	PAG	70	pre-PD_plus_post-PD	Switch to forage	Reward	-0.1555
119	PAG	73	post-PD	Switch to check	Threat level (time pressure or proximity)	0.0534
119	PAG	74	pre-PD_plus_post-PD	Switch to check	Threat level (time pressure or proximity)	0.367
119	PAG	63	pre-PD	Switch to forage_minus_Switch to check	Reward	-0.5067
119	SC	1	post-PD	Switch to check	Constant	1.6012
119	SC	2	post-PD	Switch to check	Time since last check	0.086
119	SC	3	post-PD	Switch to check	Proximity	0.9616
119	SC	4	post-PD	Switch to check	Reward	0.0981
119	SC	5	post-PD	Switch to forage	Constant	-0.5583
119	SC	6	post-PD	Switch to forage	Time since last check	-0.589
119	SC	7	post-PD	Switch to forage	Proximity	0.5044
119	SC	8	post-PD	Switch to forage	Reward	-0.1259
119	SC	9	post-PD	Hide	Constant	0.1873
119	SC	10	post-PD	Hide	Time since last check	0.7676
119	SC	11	post-PD	Hide	Proximity	0.0668
119	SC	12	post-PD	Hide	Reward	0.7991
119	SC	14	pre-PD	Switch to check (successful)	Threat level (time pressure or proximity)	0.3512
119	SC	15	pre-PD	Switch to check	Reward	1.4307
119	SC	16	pre-PD	Switch to check	TimePressure	-0.0138
119	SC	18	pre-PD	Switch to forage	Reward	-0.5289
119	SC	19	pre-PD	Switch to forage	TimePressure	0.3436
119	SC	20	pre-PD	Switch to check	Constant	0.0634
119	SC	21	pre-PD	Switch to forage	Constant	-0.8466
119	SC	70	pre-PD_plus_post-PD	Switch to forage	Reward	-0.4011
119	SC	73	post-PD	Switch to check	Threat level (time pressure or proximity)	-0.206
119	SC	74	pre-PD_plus_post-PD	Switch to check	Threat level (time pressure or proximity)	0.099
119	SC	63	pre-PD	Switch to forage_minus_Switch to check	Reward	-1.2933
119	Pulvinar	1	post-PD	Switch to check	Constant	0.1638
119	Pulvinar	2	post-PD	Switch to check	Time since last check	0.106
119	Pulvinar	3	post-PD	Switch to check	Proximity	0.5545
119	Pulvinar	4	post-PD	Switch to check	Reward	-0.1364
119	Pulvinar	5	post-PD	Switch to forage	Constant	-0.102
119	Pulvinar	6	post-PD	Switch to forage	Time since last check	-0.1557
119	Pulvinar	7	post-PD	Switch to forage	Proximity	0.114
119	Pulvinar	8	post-PD	Switch to forage	Reward	-0.3091
119	Pulvinar	9	post-PD	Hide	Constant	-0.1755
119	Pulvinar	10	post-PD	Hide	Time since last check	0.2109
119	Pulvinar	11	post-PD	Hide	Proximity	-0.3898
119	Pulvinar	12	post-PD	Hide	Reward	0.0989
119	Pulvinar	14	pre-PD	Switch to check (successful)	Threat level (time pressure or proximity)	0.1713
119	Pulvinar	15	pre-PD	Switch to check	Reward	0.1435
119	Pulvinar	16	pre-PD	Switch to check	TimePressure	0.0043
119	Pulvinar	18	pre-PD	Switch to forage	Reward	0.0044
119	Pulvinar	19	pre-PD	Switch to forage	TimePressure	0.005
119	Pulvinar	20	pre-PD	Switch to check	Constant	0.2039
119	Pulvinar	21	pre-PD	Switch to forage	Constant	0.091
119	Pulvinar	70	pre-PD_plus_post-PD	Switch to forage	Reward	-0.2345
119	Pulvinar	73	post-PD	Switch to check	Threat level (time pressure or proximity)	-0.1499
119	Pulvinar	74	pre-PD_plus_post-PD	Switch to check	Threat level (time pressure or proximity)	0.0121
119	Pulvinar	63	pre-PD	Switch to forage_minus_Switch to check	Reward	-0.1027
119	Precentral gyrus	1	post-PD	Switch to check	Constant	0.3944
119	Precentral gyrus	2	post-PD	Switch to check	Time since last check	0.4449
119	Precentral gyrus	3	post-PD	Switch to check	Proximity	-0.3265
119	Precentral gyrus	4	post-PD	Switch to check	Reward	-0.1239
119	Precentral gyrus	5	post-PD	Switch to forage	Constant	0.0143
119	Precentral gyrus	6	post-PD	Switch to forage	Time since last check	-0.4294
119	Precentral gyrus	7	post-PD	Switch to forage	Proximity	-0.0921
119	Precentral gyrus	8	post-PD	Switch to forage	Reward	0.0287
119	Precentral gyrus	9	post-PD	Hide	Constant	-2.453
119	Precentral gyrus	10	post-PD	Hide	Time since last check	0.2255
119	Precentral gyrus	11	post-PD	Hide	Proximity	1.7594
119	Precentral gyrus	12	post-PD	Hide	Reward	-0.1824
119	Precentral gyrus	14	pre-PD	Switch to check (successful)	Threat level (time pressure or proximity)	0.4376
119	Precentral gyrus	15	pre-PD	Switch to check	Reward	-0.0974
119	Precentral gyrus	16	pre-PD	Switch to check	TimePressure	0.0286
119	Precentral gyrus	18	pre-PD	Switch to forage	Reward	-0.2658
119	Precentral gyrus	19	pre-PD	Switch to forage	TimePressure	0.5909
119	Precentral gyrus	20	pre-PD	Switch to check	Constant	0.0035
119	Precentral gyrus	21	pre-PD	Switch to forage	Constant	0.2845
119	Precentral gyrus	70	pre-PD_plus_post-PD	Switch to forage	Reward	-0.1308
119	Precentral gyrus	73	post-PD	Switch to check	Threat level (time pressure or proximity)	0.4994
119	Precentral gyrus	74	pre-PD_plus_post-PD	Switch to check	Threat level (time pressure or proximity)	0.6704
119	Precentral gyrus	63	pre-PD	Switch to forage_minus_Switch to check	Reward	-0.0532
121	DRN	1	post-PD	Switch to check	Constant	0.2061
121	DRN	2	post-PD	Switch to check	Time since last check	0.1711
121	DRN	3	post-PD	Switch to check	Proximity	0.5456
121	DRN	4	post-PD	Switch to check	Reward	0.5846
121	DRN	5	post-PD	Switch to forage	Constant	-0.0593
121	DRN	6	post-PD	Switch to forage	Time since last check	0.0043
121	DRN	7	post-PD	Switch to forage	Proximity	-0.286
121	DRN	8	post-PD	Switch to forage	Reward	-0.4225
121	DRN	9	post-PD	Hide	Constant	-0.1192
121	DRN	10	post-PD	Hide	Time since last check	0.6396
121	DRN	11	post-PD	Hide	Proximity	-0.7303
121	DRN	12	post-PD	Hide	Reward	0.3311
121	DRN	14	pre-PD	Switch to check (successful)	Threat level (time pressure or proximity)	0.2477
121	DRN	15	pre-PD	Switch to check	Reward	0.0114
121	DRN	16	pre-PD	Switch to check	TimePressure	0.5595
121	DRN	18	pre-PD	Switch to forage	Reward	-0.2975
121	DRN	19	pre-PD	Switch to forage	TimePressure	-0.2348
121	DRN	20	pre-PD	Switch to check	Constant	-0.0012
121	DRN	21	pre-PD	Switch to forage	Constant	-1.0976
121	DRN	70	pre-PD_plus_post-PD	Switch to forage	Reward	-0.4901
121	DRN	73	post-PD	Switch to check	Threat level (time pressure or proximity)	-0.4294
121	DRN	74	pre-PD_plus_post-PD	Switch to check	Threat level (time pressure or proximity)	-0.1663
121	DRN	63	pre-PD	Switch to forage_minus_Switch to check	Reward	-0.1908
121	HB	1	post-PD	Switch to check	Constant	0.9904
121	HB	2	post-PD	Switch to check	Time since last check	0.4841
121	HB	3	post-PD	Switch to check	Proximity	0.4649
121	HB	4	post-PD	Switch to check	Reward	0.0177
121	HB	5	post-PD	Switch to forage	Constant	-0.8447
121	HB	6	post-PD	Switch to forage	Time since last check	-0.236
121	HB	7	post-PD	Switch to forage	Proximity	0.6634
121	HB	8	post-PD	Switch to forage	Reward	0.7327
121	HB	9	post-PD	Hide	Constant	-1.2837
121	HB	10	post-PD	Hide	Time since last check	-0.0408
121	HB	11	post-PD	Hide	Proximity	0.3419
121	HB	12	post-PD	Hide	Reward	-0.5169
121	HB	14	pre-PD	Switch to check (successful)	Threat level (time pressure or proximity)	-0.1109
121	HB	15	pre-PD	Switch to check	Reward	-0.4739
121	HB	16	pre-PD	Switch to check	TimePressure	1.4948
121	HB	18	pre-PD	Switch to forage	Reward	0.3115
121	HB	19	pre-PD	Switch to forage	TimePressure	0.4782
121	HB	20	pre-PD	Switch to check	Constant	0.9221
121	HB	21	pre-PD	Switch to forage	Constant	-1.0153
121	HB	70	pre-PD_plus_post-PD	Switch to forage	Reward	0.7253
121	HB	73	post-PD	Switch to check	Threat level (time pressure or proximity)	-0.3386
121	HB	74	pre-PD_plus_post-PD	Switch to check	Threat level (time pressure or proximity)	-0.3709
121	HB	63	pre-PD	Switch to forage_minus_Switch to check	Reward	0.4579
121	VTA	1	post-PD	Switch to check	Constant	0.766
121	VTA	2	post-PD	Switch to check	Time since last check	-0.0867
121	VTA	3	post-PD	Switch to check	Proximity	0.1179
121	VTA	4	post-PD	Switch to check	Reward	0.5646
121	VTA	5	post-PD	Switch to forage	Constant	-0.1618
121	VTA	6	post-PD	Switch to forage	Time since last check	0.1851
121	VTA	7	post-PD	Switch to forage	Proximity	0.2552
121	VTA	8	post-PD	Switch to forage	Reward	-0.1782
121	VTA	9	post-PD	Hide	Constant	-0.7861
121	VTA	10	post-PD	Hide	Time since last check	0.5747
121	VTA	11	post-PD	Hide	Proximity	-0.3726
121	VTA	12	post-PD	Hide	Reward	0.084
121	VTA	14	pre-PD	Switch to check (successful)	Threat level (time pressure or proximity)	0.1472
121	VTA	15	pre-PD	Switch to check	Reward	-0.258
121	VTA	16	pre-PD	Switch to check	TimePressure	-0.3206
121	VTA	18	pre-PD	Switch to forage	Reward	-0.0898
121	VTA	19	pre-PD	Switch to forage	TimePressure	0.4652
121	VTA	20	pre-PD	Switch to check	Constant	0.3919
121	VTA	21	pre-PD	Switch to forage	Constant	-0.9222
121	VTA	70	pre-PD_plus_post-PD	Switch to forage	Reward	-0.1846
121	VTA	73	post-PD	Switch to check	Threat level (time pressure or proximity)	0.0405
121	VTA	74	pre-PD_plus_post-PD	Switch to check	Threat level (time pressure or proximity)	0.1509
121	VTA	63	pre-PD	Switch to forage_minus_Switch to check	Reward	0.0879
121	SN	1	post-PD	Switch to check	Constant	0.5972
121	SN	2	post-PD	Switch to check	Time since last check	0.1043
121	SN	3	post-PD	Switch to check	Proximity	0.3797
121	SN	4	post-PD	Switch to check	Reward	0.2206
121	SN	5	post-PD	Switch to forage	Constant	-0.5139
121	SN	6	post-PD	Switch to forage	Time since last check	0.2986
121	SN	7	post-PD	Switch to forage	Proximity	0.1978
121	SN	8	post-PD	Switch to forage	Reward	0.2267
121	SN	9	post-PD	Hide	Constant	-0.9081
121	SN	10	post-PD	Hide	Time since last check	-0.054
121	SN	11	post-PD	Hide	Proximity	0.0673
121	SN	12	post-PD	Hide	Reward	-0.1559
121	SN	14	pre-PD	Switch to check (successful)	Threat level (time pressure or proximity)	-0.078
121	SN	15	pre-PD	Switch to check	Reward	-0.3972
121	SN	16	pre-PD	Switch to check	TimePressure	0.2782
121	SN	18	pre-PD	Switch to forage	Reward	0.083
121	SN	19	pre-PD	Switch to forage	TimePressure	0.6501
121	SN	20	pre-PD	Switch to check	Constant	0.1973
121	SN	21	pre-PD	Switch to forage	Constant	-1.0962
121	SN	70	pre-PD_plus_post-PD	Switch to forage	Reward	0.2155
121	SN	73	post-PD	Switch to check	Threat level (time pressure or proximity)	-0.245
121	SN	74	pre-PD_plus_post-PD	Switch to check	Threat level (time pressure or proximity)	-0.2673
121	SN	63	pre-PD	Switch to forage_minus_Switch to check	Reward	0.2721
121	ACC	1	post-PD	Switch to check	Constant	0.8775
121	ACC	2	post-PD	Switch to check	Time since last check	0.3996
121	ACC	3	post-PD	Switch to check	Proximity	0.649
121	ACC	4	post-PD	Switch to check	Reward	0.6795
121	ACC	5	post-PD	Switch to forage	Constant	-0.0855
121	ACC	6	post-PD	Switch to forage	Time since last check	0.1269
121	ACC	7	post-PD	Switch to forage	Proximity	1.4355
121	ACC	8	post-PD	Switch to forage	Reward	0.0376
121	ACC	9	post-PD	Hide	Constant	0.2161
121	ACC	10	post-PD	Hide	Time since last check	0.8034
121	ACC	11	post-PD	Hide	Proximity	-0.4691
121	ACC	12	post-PD	Hide	Reward	-0.6119
121	ACC	14	pre-PD	Switch to check (successful)	Threat level (time pressure or proximity)	0.2883
121	ACC	15	pre-PD	Switch to check	Reward	0.1327
121	ACC	16	pre-PD	Switch to check	TimePressure	1.6863
121	ACC	18	pre-PD	Switch to forage	Reward	-0.3728
121	ACC	19	pre-PD	Switch to forage	TimePressure	0.5701
121	ACC	20	pre-PD	Switch to check	Constant	0.9379
121	ACC	21	pre-PD	Switch to forage	Constant	-0.8805
121	ACC	70	pre-PD_plus_post-PD	Switch to forage	Reward	-0.2017
121	ACC	73	post-PD	Switch to check	Threat level (time pressure or proximity)	-0.5372
121	ACC	74	pre-PD_plus_post-PD	Switch to check	Threat level (time pressure or proximity)	-0.2232
121	ACC	63	pre-PD	Switch to forage_minus_Switch to check	Reward	-0.3055
121	AI	1	post-PD	Switch to check	Constant	0.9161
121	AI	2	post-PD	Switch to check	Time since last check	0.2167
121	AI	3	post-PD	Switch to check	Proximity	0.6097
121	AI	4	post-PD	Switch to check	Reward	-0.4417
121	AI	5	post-PD	Switch to forage	Constant	-2.2732
121	AI	6	post-PD	Switch to forage	Time since last check	-0.2245
121	AI	7	post-PD	Switch to forage	Proximity	1.6508
121	AI	8	post-PD	Switch to forage	Reward	0.492
121	AI	9	post-PD	Hide	Constant	0.5683
121	AI	10	post-PD	Hide	Time since last check	0.2007
121	AI	11	post-PD	Hide	Proximity	-0.1094
121	AI	12	post-PD	Hide	Reward	-0.8099
121	AI	14	pre-PD	Switch to check (successful)	Threat level (time pressure or proximity)	-0.0769
121	AI	15	pre-PD	Switch to check	Reward	-0.4679
121	AI	16	pre-PD	Switch to check	TimePressure	1.6571
121	AI	18	pre-PD	Switch to forage	Reward	0.2732
121	AI	19	pre-PD	Switch to forage	TimePressure	1.2883
121	AI	20	pre-PD	Switch to check	Constant	0.0131
121	AI	21	pre-PD	Switch to forage	Constant	-1.423
121	AI	70	pre-PD_plus_post-PD	Switch to forage	Reward	0.5255
121	AI	73	post-PD	Switch to check	Threat level (time pressure or proximity)	-0.0773
121	AI	74	pre-PD_plus_post-PD	Switch to check	Threat level (time pressure or proximity)	-0.1251
121	AI	63	pre-PD	Switch to forage_minus_Switch to check	Reward	0.4305
121	Striatum	1	post-PD	Switch to check	Constant	-0.3693
121	Striatum	2	post-PD	Switch to check	Time since last check	-0.048
121	Striatum	3	post-PD	Switch to check	Proximity	0.0288
121	Striatum	4	post-PD	Switch to check	Reward	0.4526
121	Striatum	5	post-PD	Switch to forage	Constant	-0.3553
121	Striatum	6	post-PD	Switch to forage	Time since last check	-0.528
121	Striatum	7	post-PD	Switch to forage	Proximity	1.5049
121	Striatum	8	post-PD	Switch to forage	Reward	0.337
121	Striatum	9	post-PD	Hide	Constant	-1.7325
121	Striatum	10	post-PD	Hide	Time since last check	0.0361
121	Striatum	11	post-PD	Hide	Proximity	-0.5269
121	Striatum	12	post-PD	Hide	Reward	-1.1061
121	Striatum	14	pre-PD	Switch to check (successful)	Threat level (time pressure or proximity)	-0.6547
121	Striatum	15	pre-PD	Switch to check	Reward	-1.1132
121	Striatum	16	pre-PD	Switch to check	TimePressure	0.0342
121	Striatum	18	pre-PD	Switch to forage	Reward	1.078
121	Striatum	19	pre-PD	Switch to forage	TimePressure	-0.3957
121	Striatum	20	pre-PD	Switch to check	Constant	0.6631
121	Striatum	21	pre-PD	Switch to forage	Constant	-1.3012
121	Striatum	70	pre-PD_plus_post-PD	Switch to forage	Reward	0.9066
121	Striatum	73	post-PD	Switch to check	Threat level (time pressure or proximity)	-0.1102
121	Striatum	74	pre-PD_plus_post-PD	Switch to check	Threat level (time pressure or proximity)	-0.6102
121	Striatum	63	pre-PD	Switch to forage_minus_Switch to check	Reward	1.2853
121	PAG	1	post-PD	Switch to check	Constant	0.3256
121	PAG	2	post-PD	Switch to check	Time since last check	0.9422
121	PAG	3	post-PD	Switch to check	Proximity	0.1489
121	PAG	4	post-PD	Switch to check	Reward	0.9672
121	PAG	5	post-PD	Switch to forage	Constant	0.0348
121	PAG	6	post-PD	Switch to forage	Time since last check	0.1681
121	PAG	7	post-PD	Switch to forage	Proximity	-0.1832
121	PAG	8	post-PD	Switch to forage	Reward	-0.1244
121	PAG	9	post-PD	Hide	Constant	0.2887
121	PAG	10	post-PD	Hide	Time since last check	0.4289
121	PAG	11	post-PD	Hide	Proximity	-1.3074
121	PAG	12	post-PD	Hide	Reward	-0.176
121	PAG	14	pre-PD	Switch to check (successful)	Threat level (time pressure or proximity)	-0.1043
121	PAG	15	pre-PD	Switch to check	Reward	0.1057
121	PAG	16	pre-PD	Switch to check	TimePressure	1.604
121	PAG	18	pre-PD	Switch to forage	Reward	-0.4308
121	PAG	19	pre-PD	Switch to forage	TimePressure	-0.074
121	PAG	20	pre-PD	Switch to check	Constant	0.2386
121	PAG	21	pre-PD	Switch to forage	Constant	-0.5877
121	PAG	70	pre-PD_plus_post-PD	Switch to forage	Reward	-0.3566
121	PAG	73	post-PD	Switch to check	Threat level (time pressure or proximity)	-0.5682
121	PAG	74	pre-PD_plus_post-PD	Switch to check	Threat level (time pressure or proximity)	-0.5636
121	PAG	63	pre-PD	Switch to forage_minus_Switch to check	Reward	-0.3275
121	SC	1	post-PD	Switch to check	Constant	0.8787
121	SC	2	post-PD	Switch to check	Time since last check	1.1959
121	SC	3	post-PD	Switch to check	Proximity	0.4312
121	SC	4	post-PD	Switch to check	Reward	-0.6474
121	SC	5	post-PD	Switch to forage	Constant	-0.5529
121	SC	6	post-PD	Switch to forage	Time since last check	-0.7637
121	SC	7	post-PD	Switch to forage	Proximity	0.3288
121	SC	8	post-PD	Switch to forage	Reward	1.7041
121	SC	9	post-PD	Hide	Constant	-1.2726
121	SC	10	post-PD	Hide	Time since last check	0.3098
121	SC	11	post-PD	Hide	Proximity	0.2045
121	SC	12	post-PD	Hide	Reward	0.0723
121	SC	14	pre-PD	Switch to check (successful)	Threat level (time pressure or proximity)	0.6379
121	SC	15	pre-PD	Switch to check	Reward	-0.7028
121	SC	16	pre-PD	Switch to check	TimePressure	1.473
121	SC	18	pre-PD	Switch to forage	Reward	1.0654
121	SC	19	pre-PD	Switch to forage	TimePressure	0.829
121	SC	20	pre-PD	Switch to check	Constant	1.1123
121	SC	21	pre-PD	Switch to forage	Constant	-0.9959
121	SC	70	pre-PD_plus_post-PD	Switch to forage	Reward	1.8952
121	SC	73	post-PD	Switch to check	Threat level (time pressure or proximity)	-0.6651
121	SC	74	pre-PD_plus_post-PD	Switch to check	Threat level (time pressure or proximity)	-0.0599
121	SC	63	pre-PD	Switch to forage_minus_Switch to check	Reward	1.0545
121	Pulvinar	1	post-PD	Switch to check	Constant	-0.0946
121	Pulvinar	2	post-PD	Switch to check	Time since last check	-0.2706
121	Pulvinar	3	post-PD	Switch to check	Proximity	0.2636
121	Pulvinar	4	post-PD	Switch to check	Reward	-0.0108
121	Pulvinar	5	post-PD	Switch to forage	Constant	-0.1099
121	Pulvinar	6	post-PD	Switch to forage	Time since last check	-0.177
121	Pulvinar	7	post-PD	Switch to forage	Proximity	0.2938
121	Pulvinar	8	post-PD	Switch to forage	Reward	-0.0691
121	Pulvinar	9	post-PD	Hide	Constant	-0.0091
121	Pulvinar	10	post-PD	Hide	Time since last check	0.2063
121	Pulvinar	11	post-PD	Hide	Proximity	-0.3492
121	Pulvinar	12	post-PD	Hide	Reward	-0.1934
121	Pulvinar	14	pre-PD	Switch to check (successful)	Threat level (time pressure or proximity)	-0.2897
121	Pulvinar	15	pre-PD	Switch to check	Reward	-0.1767
121	Pulvinar	16	pre-PD	Switch to check	TimePressure	0.325
121	Pulvinar	18	pre-PD	Switch to forage	Reward	0.1776
121	Pulvinar	19	pre-PD	Switch to forage	TimePressure	0.2702
121	Pulvinar	20	pre-PD	Switch to check	Constant	0.0598
121	Pulvinar	21	pre-PD	Switch to forage	Constant	-0.1079
121	Pulvinar	70	pre-PD_plus_post-PD	Switch to forage	Reward	0.0586
121	Pulvinar	73	post-PD	Switch to check	Threat level (time pressure or proximity)	-0.208
121	Pulvinar	74	pre-PD_plus_post-PD	Switch to check	Threat level (time pressure or proximity)	-0.4042
121	Pulvinar	63	pre-PD	Switch to forage_minus_Switch to check	Reward	0.2079
121	Precentral gyrus	1	post-PD	Switch to check	Constant	1.3338
121	Precentral gyrus	2	post-PD	Switch to check	Time since last check	0.608
121	Precentral gyrus	3	post-PD	Switch to check	Proximity	-0.6366
121	Precentral gyrus	4	post-PD	Switch to check	Reward	-0.7672
121	Precentral gyrus	5	post-PD	Switch to forage	Constant	1.5708
121	Precentral gyrus	6	post-PD	Switch to forage	Time since last check	0.1784
121	Precentral gyrus	7	post-PD	Switch to forage	Proximity	1.9087
121	Precentral gyrus	8	post-PD	Switch to forage	Reward	-0.3344
121	Precentral gyrus	9	post-PD	Hide	Constant	-1.3956
121	Precentral gyrus	10	post-PD	Hide	Time since last check	2.6469
121	Precentral gyrus	11	post-PD	Hide	Proximity	1.5355
121	Precentral gyrus	12	post-PD	Hide	Reward	0.5526
121	Precentral gyrus	14	pre-PD	Switch to check (successful)	Threat level (time pressure or proximity)	0.0985
121	Precentral gyrus	15	pre-PD	Switch to check	Reward	0.0593
121	Precentral gyrus	16	pre-PD	Switch to check	TimePressure	-0.4395
121	Precentral gyrus	18	pre-PD	Switch to forage	Reward	0.2903
121	Precentral gyrus	19	pre-PD	Switch to forage	TimePressure	-0.0187
121	Precentral gyrus	20	pre-PD	Switch to check	Constant	1.5318
121	Precentral gyrus	21	pre-PD	Switch to forage	Constant	2.9513
121	Precentral gyrus	70	pre-PD_plus_post-PD	Switch to forage	Reward	-0.0648
121	Precentral gyrus	73	post-PD	Switch to check	Threat level (time pressure or proximity)	-0.7399
121	Precentral gyrus	74	pre-PD_plus_post-PD	Switch to check	Threat level (time pressure or proximity)	-0.5425
121	Precentral gyrus	63	pre-PD	Switch to forage_minus_Switch to check	Reward	0.147
123	DRN	1	post-PD	Switch to check	Constant	1.0317
123	DRN	2	post-PD	Switch to check	Time since last check	-0.6828
123	DRN	3	post-PD	Switch to check	Proximity	-0.3232
123	DRN	4	post-PD	Switch to check	Reward	1.2345
123	DRN	5	post-PD	Switch to forage	Constant	0.0707
123	DRN	6	post-PD	Switch to forage	Time since last check	-0.145
123	DRN	7	post-PD	Switch to forage	Proximity	0.0465
123	DRN	8	post-PD	Switch to forage	Reward	-0.3166
123	DRN	9	post-PD	Hide	Constant	1.0717
123	DRN	10	post-PD	Hide	Time since last check	0.1922
123	DRN	11	post-PD	Hide	Proximity	0.2753
123	DRN	12	post-PD	Hide	Reward	0.3206
123	DRN	14	pre-PD	Switch to check (successful)	Threat level (time pressure or proximity)	-0.0247
123	DRN	15	pre-PD	Switch to check	Reward	0.4715
123	DRN	16	pre-PD	Switch to check	TimePressure	-0.0034
123	DRN	18	pre-PD	Switch to forage	Reward	0.2308
123	DRN	19	pre-PD	Switch to forage	TimePressure	0.0627
123	DRN	20	pre-PD	Switch to check	Constant	0.3451
123	DRN	21	pre-PD	Switch to forage	Constant	-0.9248
123	DRN	70	pre-PD_plus_post-PD	Switch to forage	Reward	-0.1162
123	DRN	73	post-PD	Switch to check	Threat level (time pressure or proximity)	0.231
123	DRN	74	pre-PD_plus_post-PD	Switch to check	Threat level (time pressure or proximity)	0.1498
123	DRN	63	pre-PD	Switch to forage_minus_Switch to check	Reward	-0.229
123	HB	1	post-PD	Switch to check	Constant	0.137
123	HB	2	post-PD	Switch to check	Time since last check	0.5634
123	HB	3	post-PD	Switch to check	Proximity	0.7451
123	HB	4	post-PD	Switch to check	Reward	-1.1004
123	HB	5	post-PD	Switch to forage	Constant	0.4062
123	HB	6	post-PD	Switch to forage	Time since last check	-1.1707
123	HB	7	post-PD	Switch to forage	Proximity	0.1672
123	HB	8	post-PD	Switch to forage	Reward	0.6008
123	HB	9	post-PD	Hide	Constant	-0.3157
123	HB	10	post-PD	Hide	Time since last check	-0.4659
123	HB	11	post-PD	Hide	Proximity	0.4471
123	HB	12	post-PD	Hide	Reward	0.6371
123	HB	14	pre-PD	Switch to check (successful)	Threat level (time pressure or proximity)	1.3289
123	HB	15	pre-PD	Switch to check	Reward	0.1226
123	HB	16	pre-PD	Switch to check	TimePressure	-0.4893
123	HB	18	pre-PD	Switch to forage	Reward	1.3197
123	HB	19	pre-PD	Switch to forage	TimePressure	0.8474
123	HB	20	pre-PD	Switch to check	Constant	-0.1542
123	HB	21	pre-PD	Switch to forage	Constant	-0.907
123	HB	70	pre-PD_plus_post-PD	Switch to forage	Reward	1.2533
123	HB	73	post-PD	Switch to check	Threat level (time pressure or proximity)	-0.8164
123	HB	74	pre-PD_plus_post-PD	Switch to check	Threat level (time pressure or proximity)	0.2654
123	HB	63	pre-PD	Switch to forage_minus_Switch to check	Reward	0.5852
123	VTA	1	post-PD	Switch to check	Constant	0.1435
123	VTA	2	post-PD	Switch to check	Time since last check	-0.8341
123	VTA	3	post-PD	Switch to check	Proximity	-0.3512
123	VTA	4	post-PD	Switch to check	Reward	0.6015
123	VTA	5	post-PD	Switch to forage	Constant	-0.4472
123	VTA	6	post-PD	Switch to forage	Time since last check	-1.0388
123	VTA	7	post-PD	Switch to forage	Proximity	0.688
123	VTA	8	post-PD	Switch to forage	Reward	0.0294
123	VTA	9	post-PD	Hide	Constant	-0.4815
123	VTA	10	post-PD	Hide	Time since last check	-0.3305
123	VTA	11	post-PD	Hide	Proximity	0.7963
123	VTA	12	post-PD	Hide	Reward	-0.3231
123	VTA	14	pre-PD	Switch to check (successful)	Threat level (time pressure or proximity)	0.5387
123	VTA	15	pre-PD	Switch to check	Reward	-0.0828
123	VTA	16	pre-PD	Switch to check	TimePressure	-0.2637
123	VTA	18	pre-PD	Switch to forage	Reward	0.8027
123	VTA	19	pre-PD	Switch to forage	TimePressure	0.4903
123	VTA	20	pre-PD	Switch to check	Constant	0.1727
123	VTA	21	pre-PD	Switch to forage	Constant	-1.3857
123	VTA	70	pre-PD_plus_post-PD	Switch to forage	Reward	0.4984
123	VTA	73	post-PD	Switch to check	Threat level (time pressure or proximity)	0.4984
123	VTA	74	pre-PD_plus_post-PD	Switch to check	Threat level (time pressure or proximity)	0.7116
123	VTA	63	pre-PD	Switch to forage_minus_Switch to check	Reward	0.4793
123	SN	1	post-PD	Switch to check	Constant	0.7303
123	SN	2	post-PD	Switch to check	Time since last check	-0.2146
123	SN	3	post-PD	Switch to check	Proximity	-0.1528
123	SN	4	post-PD	Switch to check	Reward	0.1682
123	SN	5	post-PD	Switch to forage	Constant	-0.4039
123	SN	6	post-PD	Switch to forage	Time since last check	-0.8786
123	SN	7	post-PD	Switch to forage	Proximity	0.1446
123	SN	8	post-PD	Switch to forage	Reward	0.1715
123	SN	9	post-PD	Hide	Constant	0.3787
123	SN	10	post-PD	Hide	Time since last check	0.0762
123	SN	11	post-PD	Hide	Proximity	0.0919
123	SN	12	post-PD	Hide	Reward	0.4327
123	SN	14	pre-PD	Switch to check (successful)	Threat level (time pressure or proximity)	0.6221
123	SN	15	pre-PD	Switch to check	Reward	0.1139
123	SN	16	pre-PD	Switch to check	TimePressure	-0.2169
123	SN	18	pre-PD	Switch to forage	Reward	0.3856
123	SN	19	pre-PD	Switch to forage	TimePressure	0.0842
123	SN	20	pre-PD	Switch to check	Constant	0.2197
123	SN	21	pre-PD	Switch to forage	Constant	-1.0415
123	SN	70	pre-PD_plus_post-PD	Switch to forage	Reward	0.3643
123	SN	73	post-PD	Switch to check	Threat level (time pressure or proximity)	0.2059
123	SN	74	pre-PD_plus_post-PD	Switch to check	Threat level (time pressure or proximity)	0.5529
123	SN	63	pre-PD	Switch to forage_minus_Switch to check	Reward	0.1159
123	ACC	1	post-PD	Switch to check	Constant	1.3688
123	ACC	2	post-PD	Switch to check	Time since last check	-0.2805
123	ACC	3	post-PD	Switch to check	Proximity	-0.0082
123	ACC	4	post-PD	Switch to check	Reward	-0.2458
123	ACC	5	post-PD	Switch to forage	Constant	0.5934
123	ACC	6	post-PD	Switch to forage	Time since last check	-1.3262
123	ACC	7	post-PD	Switch to forage	Proximity	-0.3019
123	ACC	8	post-PD	Switch to forage	Reward	-0.0868
123	ACC	9	post-PD	Hide	Constant	1.559
123	ACC	10	post-PD	Hide	Time since last check	0.4928
123	ACC	11	post-PD	Hide	Proximity	-0.5012
123	ACC	12	post-PD	Hide	Reward	0.0033
123	ACC	14	pre-PD	Switch to check (successful)	Threat level (time pressure or proximity)	0.649
123	ACC	15	pre-PD	Switch to check	Reward	-0.4619
123	ACC	16	pre-PD	Switch to check	TimePressure	-0.1049
123	ACC	18	pre-PD	Switch to forage	Reward	-0.0383
123	ACC	19	pre-PD	Switch to forage	TimePressure	-0.7837
123	ACC	20	pre-PD	Switch to check	Constant	0.3395
123	ACC	21	pre-PD	Switch to forage	Constant	-0.9747
123	ACC	70	pre-PD_plus_post-PD	Switch to forage	Reward	-0.0911
123	ACC	73	post-PD	Switch to check	Threat level (time pressure or proximity)	1.051
123	ACC	74	pre-PD_plus_post-PD	Switch to check	Threat level (time pressure or proximity)	1.189
123	ACC	63	pre-PD	Switch to forage_minus_Switch to check	Reward	0.3222
123	AI	1	post-PD	Switch to check	Constant	3.0472
123	AI	2	post-PD	Switch to check	Time since last check	-0.1923
123	AI	3	post-PD	Switch to check	Proximity	0.2025
123	AI	4	post-PD	Switch to check	Reward	0.0659
123	AI	5	post-PD	Switch to forage	Constant	-0.0602
123	AI	6	post-PD	Switch to forage	Time since last check	-0.6648
123	AI	7	post-PD	Switch to forage	Proximity	0.4122
123	AI	8	post-PD	Switch to forage	Reward	-0.2177
123	AI	9	post-PD	Hide	Constant	3.2257
123	AI	10	post-PD	Hide	Time since last check	1.6772
123	AI	11	post-PD	Hide	Proximity	-0.7486
123	AI	12	post-PD	Hide	Reward	0.0469
123	AI	14	pre-PD	Switch to check (successful)	Threat level (time pressure or proximity)	0.3644
123	AI	15	pre-PD	Switch to check	Reward	0.5293
123	AI	16	pre-PD	Switch to check	TimePressure	-0.0533
123	AI	18	pre-PD	Switch to forage	Reward	0.2335
123	AI	19	pre-PD	Switch to forage	TimePressure	0.8053
123	AI	20	pre-PD	Switch to check	Constant	0.4872
123	AI	21	pre-PD	Switch to forage	Constant	-1.6798
123	AI	70	pre-PD_plus_post-PD	Switch to forage	Reward	-0.0334
123	AI	73	post-PD	Switch to check	Threat level (time pressure or proximity)	0.3192
123	AI	74	pre-PD_plus_post-PD	Switch to check	Threat level (time pressure or proximity)	0.4676
123	AI	63	pre-PD	Switch to forage_minus_Switch to check	Reward	-0.269
123	Striatum	1	post-PD	Switch to check	Constant	0.0015
123	Striatum	2	post-PD	Switch to check	Time since last check	-0.7514
123	Striatum	3	post-PD	Switch to check	Proximity	0.2901
123	Striatum	4	post-PD	Switch to check	Reward	0.4324
123	Striatum	5	post-PD	Switch to forage	Constant	-0.478
123	Striatum	6	post-PD	Switch to forage	Time since last check	-0.2162
123	Striatum	7	post-PD	Switch to forage	Proximity	0.1291
123	Striatum	8	post-PD	Switch to forage	Reward	0.4385
123	Striatum	9	post-PD	Hide	Constant	0.3892
123	Striatum	10	post-PD	Hide	Time since last check	0.2928
123	Striatum	11	post-PD	Hide	Proximity	-0.1255
123	Striatum	12	post-PD	Hide	Reward	0.3953
123	Striatum	14	pre-PD	Switch to check (successful)	Threat level (time pressure or proximity)	0.3938
123	Striatum	15	pre-PD	Switch to check	Reward	0.1583
123	Striatum	16	pre-PD	Switch to check	TimePressure	0.517
123	Striatum	18	pre-PD	Switch to forage	Reward	0.8607
123	Striatum	19	pre-PD	Switch to forage	TimePressure	0.1091
123	Striatum	20	pre-PD	Switch to check	Constant	-0.4841
123	Striatum	21	pre-PD	Switch to forage	Constant	-0.5663
123	Striatum	70	pre-PD_plus_post-PD	Switch to forage	Reward	0.8573
123	Striatum	73	post-PD	Switch to check	Threat level (time pressure or proximity)	0.3593
123	Striatum	74	pre-PD_plus_post-PD	Switch to check	Threat level (time pressure or proximity)	0.5181
123	Striatum	63	pre-PD	Switch to forage_minus_Switch to check	Reward	0.329
123	PAG	1	post-PD	Switch to check	Constant	0.7543
123	PAG	2	post-PD	Switch to check	Time since last check	0.3423
123	PAG	3	post-PD	Switch to check	Proximity	-0.0609
123	PAG	4	post-PD	Switch to check	Reward	0.6241
123	PAG	5	post-PD	Switch to forage	Constant	0.3993
123	PAG	6	post-PD	Switch to forage	Time since last check	-0.8032
123	PAG	7	post-PD	Switch to forage	Proximity	0.4561
123	PAG	8	post-PD	Switch to forage	Reward	-0.2694
123	PAG	9	post-PD	Hide	Constant	1.4756
123	PAG	10	post-PD	Hide	Time since last check	0.1666
123	PAG	11	post-PD	Hide	Proximity	0.3006
123	PAG	12	post-PD	Hide	Reward	1.0426
123	PAG	14	pre-PD	Switch to check (successful)	Threat level (time pressure or proximity)	0.0066
123	PAG	15	pre-PD	Switch to check	Reward	0.9007
123	PAG	16	pre-PD	Switch to check	TimePressure	-0.006
123	PAG	18	pre-PD	Switch to forage	Reward	0.287
123	PAG	19	pre-PD	Switch to forage	TimePressure	0.2188
123	PAG	20	pre-PD	Switch to check	Constant	0.5294
123	PAG	21	pre-PD	Switch to forage	Constant	-1.1386
123	PAG	70	pre-PD_plus_post-PD	Switch to forage	Reward	-0.0465
123	PAG	73	post-PD	Switch to check	Threat level (time pressure or proximity)	-0.7718
123	PAG	74	pre-PD_plus_post-PD	Switch to check	Threat level (time pressure or proximity)	-0.5662
123	PAG	63	pre-PD	Switch to forage_minus_Switch to check	Reward	-0.52
123	SC	1	post-PD	Switch to check	Constant	1.4383
123	SC	2	post-PD	Switch to check	Time since last check	0.4248
123	SC	3	post-PD	Switch to check	Proximity	0.1406
123	SC	4	post-PD	Switch to check	Reward	0.2537
123	SC	5	post-PD	Switch to forage	Constant	-0.4613
123	SC	6	post-PD	Switch to forage	Time since last check	-0.7481
123	SC	7	post-PD	Switch to forage	Proximity	1.104
123	SC	8	post-PD	Switch to forage	Reward	0.5202
123	SC	9	post-PD	Hide	Constant	0.7629
123	SC	10	post-PD	Hide	Time since last check	0.2456
123	SC	11	post-PD	Hide	Proximity	0.92
123	SC	12	post-PD	Hide	Reward	0.9581
123	SC	14	pre-PD	Switch to check (successful)	Threat level (time pressure or proximity)	0.779
123	SC	15	pre-PD	Switch to check	Reward	1.6525
123	SC	16	pre-PD	Switch to check	TimePressure	-0.4659
123	SC	18	pre-PD	Switch to forage	Reward	0.5223
123	SC	19	pre-PD	Switch to forage	TimePressure	0.5292
123	SC	20	pre-PD	Switch to check	Constant	0.8986
123	SC	21	pre-PD	Switch to forage	Constant	-1.267
123	SC	70	pre-PD_plus_post-PD	Switch to forage	Reward	0.7215
123	SC	73	post-PD	Switch to check	Threat level (time pressure or proximity)	-1.3482
123	SC	74	pre-PD_plus_post-PD	Switch to check	Threat level (time pressure or proximity)	-0.4881
123	SC	63	pre-PD	Switch to forage_minus_Switch to check	Reward	-0.9569
123	Pulvinar	1	post-PD	Switch to check	Constant	0.4958
123	Pulvinar	2	post-PD	Switch to check	Time since last check	-0.4202
123	Pulvinar	3	post-PD	Switch to check	Proximity	0.3473
123	Pulvinar	4	post-PD	Switch to check	Reward	0.0116
123	Pulvinar	5	post-PD	Switch to forage	Constant	0.5373
123	Pulvinar	6	post-PD	Switch to forage	Time since last check	-0.7602
123	Pulvinar	7	post-PD	Switch to forage	Proximity	-0.2582
123	Pulvinar	8	post-PD	Switch to forage	Reward	-0.1025
123	Pulvinar	9	post-PD	Hide	Constant	0.4237
123	Pulvinar	10	post-PD	Hide	Time since last check	0.2237
123	Pulvinar	11	post-PD	Hide	Proximity	-0.6572
123	Pulvinar	12	post-PD	Hide	Reward	-0.2052
123	Pulvinar	14	pre-PD	Switch to check (successful)	Threat level (time pressure or proximity)	0.6552
123	Pulvinar	15	pre-PD	Switch to check	Reward	0.2614
123	Pulvinar	16	pre-PD	Switch to check	TimePressure	-0.4006
123	Pulvinar	18	pre-PD	Switch to forage	Reward	-0.1072
123	Pulvinar	19	pre-PD	Switch to forage	TimePressure	-0.3882
123	Pulvinar	20	pre-PD	Switch to check	Constant	0.1476
123	Pulvinar	21	pre-PD	Switch to forage	Constant	-0.0072
123	Pulvinar	70	pre-PD_plus_post-PD	Switch to forage	Reward	-0.1447
123	Pulvinar	73	post-PD	Switch to check	Threat level (time pressure or proximity)	0.6287
[truncated: 3,820 more rows]
